# Supplementary material for: Characterisation of a Japanese Encephalitis virus genotype 4 isolate from the 2022 Australian outbreak
Source: Npj Viruses. 2024 May 10;2:15. doi: 10.1038/s44298-024-00025-5 (PMC11721158; doi:10.1038/s44298-024-00025-5)
Supplement: Supplementary file 2 — Supplementary Table 1 [file 44298_2024_25_MOESM2_ESM.xlsx]

## Sheet: Sheet1
Established neonatal/infant JEV mouse models.*
Virus isolate/s	Origin	Passage history	Dose/s, route/s, and location/s of inoculation	Mouse strain and age	Disease manifestations	Reference/s
JaOArS982 (G3)	Mosquito isolate from Japan, 1982	SMB	30 µl of 103 PFU intracerebral	BALB/c:	Mortality (0% survival)	Anantpadma M, Stein DA, Vrati S. Inhibition of Japanese encephalitis virus replication in cultured cells and mice by a peptide-conjugated morpholino oligomer. J Antimicrob Chemother. 2010 May;65(5):953-61. doi: 10.1093/jac/dkq074. Epub 2010 Mar 18. PMID: 20299495; PMCID: PMC7109675.
				1 week old
Established young JEV WT mouse models.*
Virus isolate/s	Origin	Passage history	Dose/s, route/s, and location/s of inoculation	Mouse strain and age	Disease manifestations	Reference/s
GP78 (G3)	Human isolate from India, 1978	SMB	UNK volume of 5 x 104 PFU i.p.	BALB/c:	· Mortality (0% survival by day 7)	Venkatesh et al, 2022, Metabolic Brain Disease
				10 day old	· Movement restriction
					· Hind limb paralysis
					· Piloerection
			UNK volume of 3 x 105 PFU i.p.		· Movement restriction	Wani et al,m 2020, J Biosci
					· Poor pain response
					· Body tremor
					· Piloerection
					· Hind limb paralysis
Beijing-1 (G3)	Human isolate from China, 1949	UNK	UNK volume of 105 PFU i.c.	BALB/c:	· Mortality (0% survival by day 7)	Chang et al., 2012, Evid Based Complement Alternat Med.
				2 week old
395A/14/SW/IVRI (G3)	Pig isolate from India, 2014	V	5 µl of 104.7 TCID50 conjunctival route	Swiss albino:	· Mortality (0% survival by day 5)	Sethi et al., 2019, Indian J Med Res
				2 week old	· Fur ruffling
					· Hind limb paralysis
					· Dullness
					· Weight loss
					· Hunched posture
					· Encephalitis
GP78 (G3)	Human isolate, India, 1978	SMB	UNK volume of 3 x 105 i.c.	BALB/c:	· Mortality (0% survival by day 7)	Kumar A, Kalita J, Sinha RA, Singh G, B A, Shukla M, Tiwari S, Dhole TN, Misra UK. Impaired Autophagy Flux is Associated with Proinflammatory Microglia Activation Following Japanese Encephalitis Virus Infection. Neurochem Res. 2020 Sep;45(9):2184-2195. doi: 10.1007/s11064-020-03080-5. Epub 2020 Jul 1. PMID: 32613347.
				2-3 weeks old	· Weight loss
					· Resting tremors
					· Unstable posture
					· Movement disorders
					· Bradykinesia
					· Hunchback
					· Paralysis
					· Motor coordination
Nakayama (G3)	Human isolate, Japan, 1935	SMB	UNK volume of 1 – 104 PFU i.c.	Swiss:	· Mortality (0% survival)	Lee E, Lobigs M. Mechanism of virulence attenuation of glycosaminoglycan-binding variants of Japanese encephalitis virus and Murray Valley encephalitis virus. J Virol. 2002 May;76(10):4901-11. doi: 10.1128/jvi.76.10.4901-4911.2002. PMID: 11967307; PMCID: PMC136177.
			UNK volume of 1, 103 – 104 PFU i.p.	3 week old	· Mortality (0% survival)
			UNK volume of 102 PFU i.p.		· Mortality (4% survival)
SCYA201201-F126 (G1)	Pig isolate, China, 2012	BHK	UNK volume of 75 LD50 i.p.	KM:	· Mortality (70% survival at day 15)	Xu Y, Wang Q, Wei B, Huang X, Wen Y, Yan Q, Ma X, Zhao Q, Cao S, Huang Y, Wen X, Han X, Bai Y, Wu R. Enhanced Immune Responses Against Japanese Encephalitis Virus Infection Using Japanese Encephalitis Live-Attenuated Virus Adjuvanted with Montanide GEL 01 ST in Mice. Vector Borne Zoonotic Dis. 2019 Nov;19(11):835-843. doi: 10.1089/vbz.2018.2419. Epub 2019 Jul 17. PMID: 31314706.
				3 week old
XZ0934 (G5)	Mosquito isolate, China, 2009	UNK	UNK volume of 50 FFU i.d.	BALB/c:	· Mortality (40% survival)	de Wispelaere M, Desprès P, Choumet V. European Aedes albopictus and Culex pipiens Are Competent Vectors for Japanese Encephalitis Virus. PLoS Negl Trop Dis. 2017 Jan 13;11(1):e0005294. doi: 10.1371/journal.pntd.0005294. PMID: 28085881; PMCID: PMC5268654.
				3 week old	· Limb paralysis
					· Encephalitis
Peking (UNK genotype)	UNK source	BHK	UNK volume of 106 PFU i.p.		· Mortality (0% survival by day 15)	Zhang L, Li Q, Ding X, Zhang B, Zhang Q, Qu X, Huo Y, Yang J, Wang S. Antisense Oligonucleotides Targeting Raf-1 Block Japanese Encephalitis Virus In Vitro and In Vivo. Nucleic Acid Ther. 2017 Apr;27(2):78-86. doi: 10.1089/nat.2016.0626. Epub 2017 Jan 4. PMID: 28051352.
					· Weight loss
HEN0701 (G1)	Pig isolate, China, 2007	CEF	30 µl of 104 TCID50 i.c.		· Mortality (0% survival by day 8)	Xu B, Liu X, Yan D, Teng Q, Yuan C, Zhang Z, Liu Q, Li Z. Generation and characterization of chimeric Tembusu viruses containing pre-membrane and envelope genes of Japanese encephalitis virus. Front Microbiol. 2023 Jun 22;14:1140141. doi: 10.3389/fmicb.2023.1140141. PMID: 37426013; PMCID: PMC10324654.
					· Weight loss
					· Depression
					· Fluffy fur
					· Loss of appetite
			30 µl of 104 TCID50 i.n.		· Mortality (0% survival by day 14)
					· Weight loss
					· Depression
					· Fluffy fur
					· Loss of appetite
			100 µl of 104 TCID50 i.c.		No signs of disease
RP-9 (G3)	Variant of mosquito isolate NT109, Taiwan, 2013	C6/36	20 µl of 10 FFU i.c.	BALB/c:	· Mortality (0% survival by day 8)	de Wispelaere M, Frenkiel MP, Desprès P. A Japanese encephalitis virus genotype 5 molecular clone is highly neuropathogenic in a mouse model: impact of the structural protein region on virulence. J Virol. 2015 Jun;89(11):5862-75. doi: 10.1128/JVI.00358-15. Epub 2015 Mar 18. PMID: 25787283; PMCID: PMC4442416.
			100 µl of 103 FFU i.p.	3 week old	· Mortality (90% survival by day 21)
				C57BL/6J:	· Mortality (0% survival by day 14)
				3 week old
XZ0934 (G5)	Mosquito isolate, China, 2009	C6/36	20 µl of 10 FFU i.c.	BALB/c:	· Mortality (0% survival by day 7)
				3 week old	· Hind limb paralysis
					· Encephalitis
			100 µl of 103 FFU i.p.		· Mortality (25% survival by day 21)
					· Hind limb paralysis
					· Encephalitis
				C57BL/6J:	· Mortality (20% survival by day 21)
				3 week old
RP-9 (G3)	Variant of mosquito isolate NT109, Taiwan, 2013	C6/36	UNK volume of 103 FFU i.p.	C56BL/6J:	· Mortality (30% survival by day 21)	de Wispelaere M, Ricklin M, Souque P, Frenkiel MP, Paulous S, Garcìa-Nicolàs O, Summerfield A, Charneau P, Desprès P. A Lentiviral Vector Expressing Japanese Encephalitis Virus-like Particles Elicits Broad Neutralizing Antibody Response in Pigs. PLoS Negl Trop Dis. 2015 Oct 5;9(10):e0004081. doi: 10.1371/journal.pntd.0004081. PMID: 26437302; PMCID: PMC4593544.
				3 week old
N28 (G3)	Pig isolate, China, 2015	BHK	100 µl of 2 x LD­50 i.p. in PBS	C57BL/6J:	· Mortality (10% survival by day 20)	Wei J, Hameed M, Wang X, Zhang J, Guo S, Anwar MN, Pang L, Liu K, Li B, Shao D, Qiu Y, Zhong D, Zhou B, Ma Z. Antiviral activity of phage display-selected peptides against Japanese encephalitis virus infection in vitro and in vivo. Antiviral Res. 2020 Feb;174:104673. doi: 10.1016/j.antiviral.2019.104673. Epub 2019 Dec 5. PMID: 31812636.
				3 week old
S3 (G3)	Mouse passaged P20778 mosquito isolate, India, 1985	3SMB à C6/36	UNK volume of 108 PFU i.v.	C57BL/6J:	· Mortality (0% survival by day 18)	Tripathi A, Banerjee A, Vrati S. Development and characterization of an animal model of Japanese encephalitis virus infection in adolescent C57BL/6 mouse. Dis Model Mech. 2021 Oct 1;14(10):dmm049176. doi: 10.1242/dmm.049176. Epub 2021 Oct 22. PMID: 34447981; PMCID: PMC8543065.
				3-4 week old	· Body stiffing and piloerection
					· Weight loss
					· Restriction of movement
			UNK volume of 107 – 108 PFU i.p.		· Hind limb paralysis
			UNK volume of 106 PFU i.p.		· Mortality (70% survival)
S1 (G3)	Mouse passaged P20778 mosquito isolate, India, 1985	1SMB à C6/36	UNK volume of 108 PFU i.v.		· Mortality (0% survival by day 18)
					· Body stiffing
			UNK volume of 108 PFU i.p.		· Piloerection
			UNK volume of 106 – 107 PFU i.p.		No clinical signs of disease
P20778 (G3)	Mosquito isolate, India, 1985	C6/36	UNK volume of 108 PFU i.v. or i.p.
SA14 (G3)	Mosquito isolate, China, 1950	BHK	UNK volume of 107 PFU s.c. in footpad	129/sv/EV:	· Mortality (80% survival by day 15)	Li XF, Li XD, Deng CL, Dong HL, Zhang QY, Ye Q, Ye HQ, Huang XY, Deng YQ, Zhang B, Qin CF. Visualization of a neurotropic flavivirus infection in mouse reveals unique viscerotropism controlled by host type I interferon signaling. Theranostics. 2017 Feb 12;7(4):912-925. doi: 10.7150/thno.16615. PMID: 28382163; PMCID: PMC5381253.
				3-4 week old
AT31 (UNK genotype)	UNK origin, Japan, UNK year	V	UNK volume of 5 x 106 PFU i.p.	BALB/c:	· Mortality (25% survival)	Wang S, Liu Y, Guo J, Wang P, Zhang L, Xiao G, Wang W. Screening of FDA-Approved Drugs for Inhibitors of Japanese Encephalitis Virus Infection. J Virol. 2017 Oct 13;91(21):e01055-17. doi: 10.1128/JVI.01055-17. PMID: 28814523; PMCID: PMC5640845.
				4 weeks	· Meningitis
					· Encephalitis: perivascular cuffing, vacuolar degeneration, glial nodules
		BHK	UNK volume of 106 PFU i.p.		· Mortality (0% survival by day 9)	Guo J, Jia X, Liu Y, Wang S, Cao J, Zhang B, Xiao G, Wang W. Screening of Natural Extracts for Inhibitors against Japanese Encephalitis Virus Infection. Antimicrob Agents Chemother. 2020 Feb 21;64(3):e02373-19. doi: 10.1128/AAC.02373-19. PMID: 31871089; PMCID: PMC7038234.
					· Limb paralysis
					· Restriction of movement
					· Piloerection
					· Body stiffening
					· Whole body tremor
					· Encephalitis: cuffing and vacuolar degeneration
					· Meningitis
P3 (G3)	Mosquito isolate, China, 1950	UNK PASSAGE	UNK volume of 106 PFU i.p. in DMEM		· Mortality (10% survival)	Lv BM, Tong XY, Quan Y, Liu MY, Zhang QY, Song YF, Zhang HY. Drug Repurposing for Japanese Encephalitis Virus Infection by Systems Biology Methods. Molecules. 2018 Dec 18;23(12):3346. doi: 10.3390/molecules23123346. PMID: 30567313; PMCID: PMC6320907.
					· Movement limitations
					· Frequent blinking
					· Body stiffening
					· Hind limb paralysis
GP78 (G3)	Human isolate from India, 1978	SMB	UNK volume of 3 x 105 PFU s.c. in UNK location		· Mortality (0% survival by day 10)	Nazmi A, Mukherjee S, Kundu K, Dutta K, Mahadevan A, Shankar SK, Basu A. TLR7 is a key regulator of innate immunity against Japanese encephalitis virus infection. Neurobiol Dis. 2014 Sep;69:235-47. doi: 10.1016/j.nbd.2014.05.036. Epub 2014 Jun 5. PMID: 24909816.
P20778 (G3)	Mosquito isolate, India, 1985	C6/36	200 µl of 50 LD­50 i.p. in PBS	Swiss albino:	· Mortality (0% survival by day 7)	PERIPHERAL
				4-5 week
						Sebastian L, Desai A, Shampur MN, Perumal Y, Sriram D, Vasanthapuram R. N-methylisatin-beta-thiosemicarbazone derivative (SCH 16) is an inhibitor of Japanese encephalitis virus infection in vitro and in vivo. Virol J. 2008 May 22;5:64. doi: 10.1186/1743-422X-5-64. PMID: 18498627; PMCID: PMC2408923.
			UNK volume of 50 LD50 i.p.		· Mortality (0% survival by day 7)	PERIPHERAL
						Sebastian L, Madhusudana SN, Ravi V, Desai A. Mycophenolic acid inhibits replication of Japanese encephalitis virus. Chemotherapy. 2011;57(1):56-61. doi: 10.1159/000321483. Epub 2011 Feb 1. PMID: 21282947.
GP78 (G3)	Human isolate from India, 1978	UNK passage	UNK volume of 3 x 105 PFU i.v.	BALB/c:	· Mortality (0% survival by day 8)	PERIPHERAL
				4-5 week old	· Limb paralysis
					· Reduced response to pain stimuli	Lixia H, Jun C, Song H, FaHu Y, Jinwen T. Neuroprotective effect of (-)-tetrahydropalmatine in Japanese encephalitis virus strain GP-78 infected mouse model. Microb Pathog. 2018 Jan;114:197-203. doi: 10.1016/j.micpath.2017.11.047. Epub 2017 Dec 2. PMID: 29191708.
					· Movement limitation
		UNK passage	UNK volume of 3 – 105 PFU i.v. in PBS	BALB/c:	· Mortality (0% survival by day 9)	Sehgal N, Kumawat KL, Basu A, Ravindranath V. Fenofibrate reduces mortality and precludes neurological deficits in survivors in murine model of Japanese encephalitis viral infection. PLoS One. 2012;7(4):e35427. doi: 10.1371/journal.pone.0035427. Epub 2012 Apr 13. PMID: 22514742; PMCID: PMC3325984.
				4-6 week old	· Piloerection
					· Slowness in movement
					· Slight hind limb extension
					· Stooping posture
					· Restriction of movement
					· Body stiffening
					· Body jerks
					· Hind limb paralysis
					· Occasional tremor
NX1889 (G1)	Human isolate from China,	C6 à V à BHK	50 ml of 105 PFU s.c.	C57BL/6J:	· Mortality (70% survival by day 20)	PERIPHERAL
				4-6 week old	· Weight loss
					· Hunched posture	Yang H, Wang X, Wang Z, Wang G, Fu S, Li F, Yang L, Yuan Y, Shen K, Wang H, Wang Z. Peripheral Nerve Injury Induced by Japanese Encephalitis Virus in C57BL/6 Mouse. J Virol. 2023 May 31;97(5):e0165822. doi: 10.1128/jvi.01658-22. Epub 2023 Apr 18. PMID: 37071015; PMCID: PMC10231255.
					· Tremors
					· Lethargy
					· Circling
					· ATAXIA
					· Slow movements
					· Abnormal gait
					· Hind limb paralysis
					· Nerve damage
					· Encephalitis: perivascular cuffing, necrosis lesions and glial nodules
			50 ml of 106 PFU s.c.		· Mortality (80% survival by day 20)
					· Weight loss
					· Hunched posture
					· Tremors
					· Lethargy
					· Circling
					· ATAXIA
					· Slow movements
					· Abnormal gait
					· Hind limb paralysis
					· Nerve damage
					· Encephalitis: perivascular cuffing, necrosis lesions and glial nodules
			50 ml of 102 – 104 PFU s.c.		· Some weight loss
					· Motor deficits
					· Some nerve damage
JEV-Rat (UN Kgenotype)	UNK origin	BHK	UNK volume of 106 PFU i.p.	C57BL/6J:	· Mortality (30% survival by day 17)	Xiong J, Yan M, Zhu S, Zheng B, Wei N, Yang L, Si Y, Cao S, Ye J. Increased Cleavage of Japanese Encephalitis Virus prM Protein Promotes Viral Replication but Attenuates Virulence. Microbiol Spectr. 2022 Jun 29;10(3):e0141722. doi: 10.1128/spectrum.01417-22. Epub 2022 Jun 13. PMID: 35695552; PMCID: PMC9241796.
				5 week old	· Moderate to severe paresis
					· Weight loss
					· Meningitis
			UNK volume of 103 PFU i.c.		· Mortality (20% survival by day 17)
					· Ruffled fur
					· Hunched
					· Hind limb weakness
					· Paresis
pSA14 (G3)	Mosquito isolate, China, 1950	BHK	20 µl of 200 PFU i.c. in DMEM		· Mortality (0% survival by day 7)	Zhou D, Jia F, Li Q, Zhang L, Chen Z, Zhao Z, Cui M, Song Y, Chen H, Cao S, Ye J. Japanese Encephalitis Virus NS1' Protein Antagonizes Interferon Beta Production. Virol Sin. 2018 Dec;33(6):515-523. doi: 10.1007/s12250-018-0067-5. Epub 2018 Dec 12. PMID: 30542978; PMCID: PMC6335221.
					· Moribund
					· Paresis
			200 µl of 106 PFU i.p. in DMEM		· Mortality (0% survival by day 9)
					· Moribund
					· Paresis
					· Hind leg weakness
P3 (G3)	Mosquito isolate, China, 1950	SMB	UNK volume of 5 x 106 PFU i.v.	C57BL/6J:	· Mortality (0% survival by day 7)	Zhang F, Qi L, Li T, Li X, Yang D, Cao S, Ye J, Wei B. PD1+CCR2+CD8+ T Cells Infiltrate the Central Nervous System during Acute Japanese Encephalitis Virus Infection. Virol Sin. 2019 Oct;34(5):538-548. doi: 10.1007/s12250-019-00134-z. Epub 2019 Jun 18. PMID: 31215000; PMCID: PMC6814683.
				5-6 weeks	· Movement restriction
					· Piloerection,
					· Body stiffening
					· Hind limb paralysis
					· Tremor
					· Encephalitis: cuffing
					· Meningitis
			UNK volume of 1.7 x 106 PFU i.v.		· Mortality (10% survival by day 17)
					· Movement restriction
					· Piloerection,
					· Body stiffening
					· Hind limb paralysis
					· Tremor
					· Encephalitis: cuffing
					· Meningitis
			UNK volume of 5.67 x 105 PFU i.v.		· Mortality (45% survival by day 17)
					· Encephalitis: cuffing
					· Meningitis
			UNK volume of 1.89 x 105 PFU i.v.		· Mortality (75% survival by day 17)
					· Encephalitis: cuffing
					· Meningitis
JaOArS982 (G3)	Mosquito isolate from Japan, 1982	BHK	UNK volume of 100 PFU s.c. in UNK location	129 mice:	Mortality (80% survival by day 20)	Aoki K, Shimada S, Simantini DS, Tun MM, Buerano CC, Morita K, Hayasaka D. Type-I interferon response affects an inoculation dose-independent mortality in mice following Japanese encephalitis virus infection. Virol J. 2014 Jun 5;11:105. doi: 10.1186/1743-422X-11-105. PMID: 24903089; PMCID: PMC4074870.
			UNK volume of 102 PFU s.c. in UNK location	5-6 week old	Mortality (62% survival by day 20)
			UNK volume of 104 PFU s.c. in UNK location		Mortality (58% survival by day 20)
			UNK volume of 106 PFU s.c. in UNK location		Mortality (90% survival by day 20)
		SMB à BHK	UNK volume of 100 PFU s.c. in UNK location	C57BL/6K:	· Mortality (80% survival by day 20)	Hayasaka D, Shirai K, Aoki K, Nagata N, Simantini DS, Kitaura K, Takamatsu Y, Gould E, Suzuki R, Morita K. TNF-α acts as an immunoregulator in the mouse brain by reducing the incidence of severe disease following Japanese encephalitis virus infection. PLoS One. 2013 Aug 5;8(8):e71643. doi: 10.1371/journal.pone.0071643. PMID: 23940775; PMCID: PMC3733918.
				5-6 week old	· Weight loss
					· Slowness in movement
					· Ataxia
					· Pilorection
					· Anorexia
			UNK volume of 102 PFU s.c. in UNK location		· Mortality (62% survival by day 20)
					· Weight loss
					· Slowness in movement
					· Ataxia
					· Pilorection
					· Anorexia
			UNK volume of 104 PFU s.c. in UNK location		· Mortality (58% survival by day 20)
					· Weight loss
					· Slowness in movement
					· Ataxia
					· Pilorection
					· Anorexia
			UNK volume of 106 PFU s.c. in UNK location		· Mortality (90% survival by day 20)
					· Weight loss
					· Slowness in movement
					· Ataxia
					· Pilorection
					· Anorexia
JaTH160 (UNK genotype)	Human isolate, Japan, 1960		UNK volume of 100 PFU s.c. in UNK location		No clinical signs of disease
			UNK volume of 102 PFU s.c. in UNK location		· Mortality (20% survival)
					· Slowness in movement
					· Ataxia
					· Piloerection
					· Anorexia
					· Encephalitis: cuffing
			UNK volume of 104 PFU s.c. in UNK location		· Mortality (0% survival)
					· Slowness in movement
					· Ataxia
					· Piloerection
					· Anorexia
					· Encephalitis: cuffing
Nakayama (G3)	Human isolate, Japan, 1935	V	UNK volume of 102 FFU s.c. in foot	C57BL/6J:	Mortality (10% survival by day 21)	Jasperse BA, Mattocks MD, Noll KE, Ferris MT, Heise MT, Lazear HM. Neuroinvasive Flavivirus Pathogenesis Is Restricted by Host Genetic Factors in Collaborative Cross Mice, Independently of Oas1b. J Virol. 2023 Jun 13:e0071523. doi: 10.1128/jvi.00715-23. Epub ahead of print. PMID: 37310228.
				5-6 week old
Established young JEV GMO mouse models.*
Virus isolate/s	Origin	Passage history	Dose/s, route/s, and location/s of inoculation	Mouse strain and age	Disease manifestations	Reference/s
SA14 (G3)	Mosquito isolate, China, 1950	BHK	UNK volume of 107 PFU s.c. in footpad	IFNAR-/-:	· Mortality (0% survival by day 2)	Li XF, Li XD, Deng CL, Dong HL, Zhang QY, Ye Q, Ye HQ, Huang XY, Deng YQ, Zhang B, Qin CF. Visualization of a neurotropic flavivirus infection in mouse reveals unique viscerotropism controlled by host type I interferon signaling. Theranostics. 2017 Feb 12;7(4):912-925. doi: 10.7150/thno.16615. PMID: 28382163; PMCID: PMC5381253.
				3-4 week old
pSA14 (G3)	Mosquito isolate, China, 1950	BHK	200 µl of 106 PFU i.p. in DMEM	IFNAR-/-:	· Mortality (0% survival by day 6)	Zhou D, Jia F, Li Q, Zhang L, Chen Z, Zhao Z, Cui M, Song Y, Chen H, Cao S, Ye J. Japanese Encephalitis Virus NS1' Protein Antagonizes Interferon Beta Production. Virol Sin. 2018 Dec;33(6):515-523. doi: 10.1007/s12250-018-0067-5. Epub 2018 Dec 12. PMID: 30542978; PMCID: PMC6335221.
				5 week old	· Paresis
JaOArS982 (G3)	Mosquito isolate from Japan, 1982	SMB à PS	500 µl of 108 PFU i.p. in DMEM	FvB/J:	Mortality (10% survival)	Anantpadma M, Vrati S. siRNA-mediated suppression of Japanese encephalitis virus replication in cultured cells and mice. J Antimicrob Chemother. 2012 Feb;67(2):444-51. doi: 10.1093/jac/dkr487. Epub 2011 Nov 23. PMID: 22114132.
				5 week old
		BHK	UNK volume of 100 PFU s.c. in UNK location	A129 mice:	Mortality (10% survival by day 144)	Aoki K, Shimada S, Simantini DS, Tun MM, Buerano CC, Morita K, Hayasaka D. Type-I interferon response affects an inoculation dose-independent mortality in mice following Japanese encephalitis virus infection. Virol J. 2014 Jun 5;11:105. doi: 10.1186/1743-422X-11-105. PMID: 24903089; PMCID: PMC4074870.
			UNK volume of 102 PFU s.c. in UNK location	5-6 week old	Mortality (0% survival by day 4)
			UNK volume of 104 PFU s.c. in UNK location		Mortality (0% survival by day 3.5)
			UNK volume of 106 PFU s.c. in UNK location		Mortality (0% survival by day 2.5)
JaOArS982 (G3)	Mosquito isolate from Japan, 1982	SMB à BHK	UNK volume of 104 PFU s.c. in UNK location	C57BL/6J IL-10-/-:	Mortality (55% survival by day 21)	Hayasaka D, Shirai K, Aoki K, Nagata N, Simantini DS, Kitaura K, Takamatsu Y, Gould E, Suzuki R, Morita K. TNF-α acts as an immunoregulator in the mouse brain by reducing the incidence of severe disease following Japanese encephalitis virus infection. PLoS One. 2013 Aug 5;8(8):e71643. doi: 10.1371/journal.pone.0071643. PMID: 23940775; PMCID: PMC3733918.
				5-6 week old
				C57BL/6J TNFα-/-:	Mortality (20% survival by day 21)
				5-6 week old
JaTH160 (UNK genotype)	Human isolate, Japan, 1960			C57BL/6J IL-10-/-:	Mortality (0% survival by day 15)
				5-6 week old
				C57BL/6J TNFα-/-:	Mortality (0% survival by day 12)
				5-6 week old
P20778 (G3)	Mosquito isolate, India, 1985	BHK	UNK volume of 105 PFU i.p	AG129 (interferon alpha beta and gamma receptor deficient):	Mortality (0% survival by day 5)	Siddqui G, Yadav N, Vishwakarma P, Thomas J, Khatri R, Kumar A, Tripathi A, Pramod RK, Vrati S, Samal S. Japanese encephalitis virus induces vasodilation and severe lethality in adult and aged AG129 mice lacking alpha, beta and gamma interferon receptors. Virus Res. 2022 Oct 2;319:198884. doi: 10.1016/j.virusres.2022.198884. Epub 2022 Aug 3. PMID: 35931226.
				5-7 week old	· Weight loss
					· Hind limb paralysis
					· Piloerection
					· Hunched back
					· Gathering
					· Hind limb extension
					· Encephalitis: focal necrosis, severe parenchymal inflammation
					· Liver damage: parenchymal, microsteatosis, spotty necrosis and apoptosis
			UNK volume of 105 PFU i.d		· Kidney damage: acute necrosis of tubules
					Mortality (0% survival by day 8)
Mie/41/2002 (G1)	Swine, Japan		105, 104, 103 pfu	3 week old ddY mice	Mortality (0-100% survival depending on virus strain, dose and route of administration).	Shigeru Tajima, Takahiro Maeki, Eri Nakayama, Astri Nur Faizah, Daisuke Kobayashi, Haruhiko Isawa, Yoshihide Maekawa, Sri Subekti Bendryman, Kris Cahyo Mulyatno, Etik Ainun Rohmah, Yasuko Mori, Kyoko Sawabe, Hideki Ebihara, Chang-Kweng Lim. Growth, Pathogenesis, and Serological Characteristics of the Japanese Encephalitis Virus Genotype IV Recent Strain 19CxBa-83-Cv. Viruses
			i.c. and i.p.			. 2023 Jan 14;15(1):239. doi: 10.3390/v15010239. PMID: 36680278 PMCID: PMC9866982 DOI: 10.3390/v15010239
19CxBa-83-Cv (G4)	Mosquito, Bali, Indonesia
	Human, Singapore
Muar (G5)
Established adult wild-type JEV mouse models.*
Virus isolate/s	Origin	Passage history	Dose/s, route/s, and location/s of inoculation	Mouse strain and age	Disease manifestations	Reference/s
NX1889 (G1)	Human cerebrospinal fluid isolate, China, 2018	V	50 µl of 102 – 104 PFU i.p.	C57BL/6J:	· Nerve damage	PERIPHERAL
				6 week old	· Motor deficits (30-40% of mice): tail dragging, missteps, no weight bearing, limb paralysis
			50 µl of 105 – 106 PFU i.p.		· Weight loss	Yang H, Wang X, Wang Z, Wang G, Fu S, Li F, Yang L, Yuan Y, Shen K, Wang H, Wang Z. Peripheral Nerve Injury Induced by Japanese Encephalitis Virus in C57BL/6 Mouse. J Virol. 2023 May 31;97(5):e0165822. doi: 10.1128/jvi.01658-22. Epub 2023 Apr 18. PMID: 37071015; PMCID: PMC10231255.
					· Nerve damage
					· Mortality (70-80% survival)
Nakayama (G3)	Human isolate, Japan, 1935	C6/36	UNK volume of 1 – 5 x 106 PFU i.p.		· Mortality (80% survival)	PERIPHERAL
			UNK volume of 1 x 107 PFU i.p.		· Mortality (60% survival)
			UNK volume of 2 x 107 PFU i.p.		· Mortality (10% survival)	Hsieh JT, Rathore APS, Soundarajan G, St John AL. Japanese encephalitis virus neuropenetrance is driven by mast cell chymase. Nat Commun. 2019 Feb 11;10(1):706. doi: 10.1038/s41467-019-08641-z. PMID: 30742008; PMCID: PMC6370868.
					· Weight loss
					· Grip strength deficit
SA14 (G3)	Mosquito isolate, China, 1950	UNK passage	UNK volume of 100 LD50 i.p.	BALB/c:	· Mortality (0% survival by day 10	Wu et al., 2004, Microbiol. Immunol.
P3 (G3)	Mosquito isolate, China, 1950	SMB	200 µl of 106 PFU i.p	6 week old	· Mortality (0% survival by day 9)	Chen Z, Wang X, Ashraf U, Zheng B, Ye J, Zhou D, Zhang H, Song Y, Chen H, Zhao S, Cao S. Activation of neuronal N-methyl-D-aspartate receptor plays a pivotal role in Japanese encephalitis virus-induced neuronal cell damage. J Neuroinflammation. 2018 Aug 25;15(1):238. doi: 10.1186/s12974-018-1280-8. PMID: 30144801; PMCID: PMC6109458.
					· Acute viral encephalitis
					· Hunched posture
					· Tremors
					· Lethargy
					· Circling
					· Ataxia
					· Slow movement
					· Abnormal gait
					· Hind limb paralysis
			UNK volume of 106 PFU i.p.		· Arched back	Han W, Gao M, Xie C, Zhang J, Zhao Z, Hu X, Zhang W, Liu X, Cao S, Cheng G, Gu C. Precise localization and dynamic distribution of Japanese encephalitis virus in the rain nuclei of infected mice. PLoS Negl Trop Dis. 2021 Jun 21;15(6):e0008442. doi: 10.1371/journal.pntd.0008442. PMID: 34153060; PMCID: PMC8216507.
					· Tremors
					· Lethargy
					· Frequent blinking
					· Circling
					· Orbital haemorrhage
					· Ruffled fur
					· Curling behaviour
					· Loss of appetite
					· Encephalitis (perivascular cuffing, glial cell proliferation, neuronal necrosis)
RP-9 (G3)	Mosquito isolate, Taiwan, 1985	BHK	UNK volume of 107 PFU i.c.		· Mortality (0% survival by day 20)	Lin TS, Chuang CC, Hsu HL, Liu YT, Lin WP, Liang CC, Liu WT. Role of amphotericin B upon enhancement of protective immunity elicited by oral administration with liposome-encapsulated-Japanese encephalitis virus nonstructural protein 1 (NS1) in mice. Microb Pathog. 2010 Sep;49(3):67-74. doi: 10.1016/j.micpath.2010.04.002. Epub 2010 Apr 20. PMID: 20412849.
SA14 (G3)	Mosquito isolate, China, 1950	BHK	200 µl of 102 PFU i.p	C3H/HeN:	· Mortality (60% survival by day 21)	Wang K, Deubel V. Mice with different susceptibility to Japanese encephalitis virus infection show selective neutralizing antibody response and myeloid cell infectivity. PLoS One. 2011;6(9):e24744. doi: 10.1371/journal.pone.0024744. Epub 2011 Sep 16. PMID: 21949747; PMCID: PMC3174963.
				6 week old	· Rough fur
					· Hunched back
					· Hind limb paralysis
				DBA/2:	· Mortality (5% survival by day 17)
				6 week old
RP-9 (G3)	Mosquito isolate, Taiwan, 1985	C6/36	300 µl of 105 PFU i.p in PBS + 30 µl of PBS i.c. in right hemisphere of brain	ICR:	· Mortality (10% survival by day 21)	Wu SF, Lee CJ, Liao CL, Dwek RA, Zitzmann N, Lin YL. Antiviral effects of an iminosugar derivative on flavivirus infections. J Virol. 2002 Apr;76(8):3596-604. doi: 10.1128/jvi.76.8.3596-3604.2002. PMID: 11907199; PMCID: PMC136089.
				6-7 week old
P3 (G3)	Mosquito isolate, China, 1950	SMB	100 µl of 105 PFU i.v.	C57BL/6J:	· Mortality (20% survival by day 13)	Awais M, Wang K, Lin X, Qian W, Zhang N, Wang C, Wang K, Zhao L, Fu ZF, Cui M. TLR7 Deficiency Leads to TLR8 Compensative Regulation of Immune Response against JEV in Mice. Front Immunol. 2017 Feb 20;8:160. doi: 10.3389/fimmu.2017.00160. PMID: 28265274; PMCID: PMC5316529.
				6-8 week old	· Weight loss
NJ2008 (G3)	UNK, China, 2008	BHK	UNK volume of 4 x 106 PFU i.p.		· Mortality (20% survival)	Liu K, Xiao C, Wang F, Xiang X, Ou A, Wei J, Li B, Shao D, Miao D, Zhao F, Long G, Qiu Y, Zhu H, Ma Z. Chemokine receptor antagonist block inflammation and therapy Japanese encephalitis virus infection in mouse model. Cytokine. 2018 Oct;110:70-77. doi: 10.1016/j.cyto.2018.04.022. Epub 2018 Apr 26. PMID: 29704821.
P3 (G3)	Mosquito isolate, China, 1950	SMB à BHK	100 µl of 105 PFU i.v. in PBS		· Mortality (10% survival)	Li F, Wang Y, Yu L, Cao S, Wang K, Yuan J, Wang C, Wang K, Cui M, Fu ZF. Viral Infection of the Central Nervous System and Neuroinflammation Precede Blood-Brain Barrier Disruption during Japanese Encephalitis Virus Infection. J Virol. 2015 May;89(10):5602-14. doi: 10.1128/JVI.00143-15. Epub 2015 Mar 11. PMID: 25762733; PMCID: PMC4442524.
					· Weight loss
					· Encephalitis (perivascular cuffing, neuronophagia and microglial nodules
			100 µl of 103 PFU i.v. in PBS		· Mortality (50% survival)
					· Weight loss
GP78 (G3)	Human isolate from India, 1978	SMB	UNK volume of 3 x 106 PFU i.c.	BALB/c:	· Hunched back	Shukla V, Shakya AK, Shukla M, Kumari N, Krishnani N, Dhole TN, Misra UK. Circulating levels of matrix metalloproteinases and tissue inhibitors of matrix metalloproteinases during Japanese encephalitis virus infection. Virusdisease. 2016 Mar;27(1):63-76. doi: 10.1007/s13337-015-0301-9. Epub 2016 Jan 19. PMID: 26925446; PMCID: PMC4758310.
				6-8 week old	· Encephalitis: total hind limb paralysis, tremors, convulsions, altered consciousness
P3 (G3)	Mosquito isolate, China, 1950	SMB	20 µl of 102 PFU i.c. in PBS	C57BL/6J:	· Mortality (0% survival)	Ashraf U, Zhu B, Ye J, Wan S, Nie Y, Chen Z, Cui M, Wang C, Duan X, Zhang H, Chen H, Cao S. MicroRNA-19b-3p Modulates Japanese Encephalitis Virus-Mediated Inflammation via Targeting RNF11. J Virol. 2016 Apr 14;90(9):4780-4795. doi: 10.1128/JVI.02586-15. PMID: 26937036; PMCID: PMC4836334.
				8 week old	· Restriction of movement
					· Body stiffening
					· Acute encephalitis
Nakayama (G3)	Human isolate, Japan, 1935	V	20 µl of 103 PFU s.c. in footpad in HBSS-BSA	B/6:	· Mortality (37% survival)	Larena M, Regner M, Lee E, Lobigs M. Pivotal role of antibody and subsidiary contribution of CD8+ T cells to recovery from infection in a murine model of Japanese encephalitis. J Virol. 2011 Jun;85(11):5446-55. doi: 10.1128/JVI.02611-10. Epub 2011 Mar 30. PMID: 21450826; PMCID: PMC3094953.
				8 week old	· Generalised paresis
					· Piloerection
					· Rigidity
					· Ataxia
					· Postural imbalance
					· Tonic-clonic seizure
					· Unilateral hind limb paralysis
					· Death
					· Encephalitis
					· Meningitis
			20 µl of 10 PFU s.c. in footpad in HBSS-BSA		Mortality (37% survival)
			20 µl of 102 PFU s.c. in footpad in HBSS-BSA		Mortality (33% survival)
			20 µl of 105 PFU s.c. in footpad in HBSS-BSA		Mortality (40% survival)
			20 µl of 107 PFU s.c. in footpad in HBSS-BSA		Mortality (0% survival)
			20 µl of 10 – 102 PFU i.c. in HBSS-BSA
			20 µl of 0.1 PFU i.c. in HBSS-BSA		No clinical signs of disease
			20 µl of 1 PFU i.c. in HBSS-BSA		Mortality (20% survival)
SX09S-01 (G1)	Pig isolate, China, 2009	BHK	100 µl of 107 PFU i.p.	BALB/c:	· Hunched posture	Qian P, Zhi X, Wang B, Zhang H, Chen H, Li X. Construction and immune efficacy of recombinant pseudorabies virus expressing PrM-E proteins of Japanese encephalitis virus genotype І. Virol J. 2015 Dec 10;12:214. doi: 10.1186/s12985-015-0449-3. PMID: 26651827; PMCID: PMC4676090.
				8 week old	· Ruffled fur
					· Depression
					· Tremors
					· Hind leg paralysis
P3 (G3)	Mosquito isolate, China, 1950	SMB	200 µl of 106 PFU i.p. in PBS		· Encephalitis: astrocytosis and microgliosis	Zhu B, Ye J, Nie Y, Ashraf U, Zohaib A, Duan X, Fu ZF, Song Y, Chen H, Cao S. MicroRNA-15b Modulates Japanese Encephalitis Virus-Mediated Inflammation via Targeting RNF125. J Immunol. 2015 Sep 1;195(5):2251-62. doi: 10.4049/jimmunol.1500370. Epub 2015 Jul 22. PMID: 26202983.
UNK isolate	Pig isolate, UNK location, UNK year	UNK passage	UNK volume of 103.5 TCID50 i.c.	BALB/c:	· Mortality (0% survival)	Sun E, Zhao J, TaoYang, Xu Q, Qin Y, Wang W, Wei P, Wu D. Antibodies generated by immunization with the NS1 protein of West Nile virus confer partial protection against lethal Japanese encephalitis virus challenge. Vet Microbiol. 2013 Sep 27;166(1-2):145-53. doi: 10.1016/j.vetmic.2013.05.026. Epub 2013 Jun 14. PMID: 23834965.
				>8 week old	· Weight loss
					· Encephalitis: vascular cuffing, glial cell infiltration
					· Lung damage: capillary dilation, lung congestion, intra-alveolar haemmorhage
			UNK volume of 107.5 TCID50 i.c.	BALB/c:	· Mortality (50% survival)
				>8 week old	· Weight loss
					· Encephalitis: vascular cuffing, cerebral haemorrhaging
P3 (G3)	Mosquito isolate, China, 1950	SMB	2 µl of 102 PFU i.c. in PBS	C57BL/6J:	· Mortality (0% survival by day 7)	Bian P, Ye C, Zheng X, Luo C, Yang J, Li M, Wang Y, Yang J, Zhou Y, Zhang F, Lian J, Zhang Y, Jia Z, Lei Y. RIPK3 Promotes JEV Replication in Neurons via Downregulation of IFI44L. Front Microbiol. 2020 Mar 24;11:368. doi: 10.3389/fmicb.2020.00368. PMID: 32265853; PMCID: PMC7105639.
				8-10 week old
			20 µl of 5 x 106 PFU s.c. footpad in PBS	C57BL/6J:	· Morality (20% survival by day 20)
				8-10 week old	· Weight loss
SA14 (G3)	Mosquito isolate, China, 1950	C6/36	200 µl l of 5 x 107 PFU i.p. in PBS	BALB/c:	· Mortality (30% survival)	Bian P, Ye C, Zheng X, Yang J, Ye W, Wang Y, Zhou Y, Ma H, Han P, Zhang H, Zhang Y, Zhang F, Lei Y, Jia Z. Mesenchymal stem cells alleviate Japanese encephalitis virus-induced neuroinflammation and mortality. Stem Cell Res Ther. 2017 Feb 16;8(1):38. doi: 10.1186/s13287-017-0486-5. PMID: 28209182; PMCID: PMC5314473.
				8-10 week old	· Weight loss
					· Piloerection
					· Restriction of movement
					· Body stiffening
					· Hind limb paralysis
					· Severe meningitis
P3 (G3)	Mosquito isolate, China, 1950	SMB	200 µl of 106 PFU i.p. in PBS	BALB/c:	· Encephalitis: vacuolar degeneration, perivascular cuffing, glial nodules	Ye J, Jiang R, Cui M, Zhu B, Sun L, Wang Y, Zohaib A, Dong Q, Ruan X, Song Y, He W, Chen H, Cao S. Etanercept reduces neuroinflammation and lethality in mouse model of Japanese encephalitis. J Infect Dis. 2014 Sep 15;210(6):875-89. doi: 10.1093/infdis/jiu179. Epub 2014 Mar 20. PMID: 24652493.
				10 week old	· Meningitis
733913	Human isolate, India, 1973	SMB	UNK volume of 100 LD50 i.p. + 1% starch by i.c.	BALB/c:	Mortality (0% survival)	Ahsan MF, Gore MM. Comparison of immune response generated against Japanese encephalitis virus envelope protein expressed by DNA vaccines under macrophage associated versus ubiquitous expression promoters. Virol J. 2011 Aug 2;8:382. doi: 10.1186/1743-422X-8-382. PMID: 21806845; PMCID: PMC3161000.
				11-12 week old
Nakayama (G3)	Human isolate, Japan, 1935	V	20 µl of 103 PFU i.c. in HBSS-BSA	B/6:	Mortality (40% survival)	Larena M, Regner M, Lee E, Lobigs M. Pivotal role of antibody and subsidiary contribution of CD8+ T cells to recovery from infection in a murine model of Japanese encephalitis. J Virol. 2011 Jun;85(11):5446-55. doi: 10.1128/JVI.02611-10. Epub 2011 Mar 30. PMID: 21450826; PMCID: PMC3094953.
				12 week old
P3 (G3)	Mosquito isolate, China, 1950	UNK	UNK volume of 106 PFU UNK route	C57BL/6J:	· Mortality (0% survival by day 11)	Chen T, Zhu S, Wei N, Zhao Z, Niu J, Si Y, Cao S, Ye J. Protective Immune Responses Induced by an mRNA-LNP Vaccine Encoding prM-E Proteins against Japanese Encephalitis Virus Infection. Viruses. 2022 May 24;14(6):1121. doi: 10.3390/v14061121. PMID: 35746593; PMCID: PMC9227124.
				12 week old	· Weight loss
					· Encephalitis: neuronal vacuolar necrosis and nuclear metachromasia
Nakayama (G3)	Human isolate, Japan, 1935	V	UNK volume of 103 PFU s.c. footpad		· Mortality (40% survival)	Larena M, Regner M, Lobigs M. Cytolytic effector pathways and IFN-γ help protect against Japanese encephalitis. Eur J Immunol. 2013 Jul;43(7):1789-98. doi: 10.1002/eji.201243152. Epub 2013 Jun 18. PMID: 23568450.
					· Generalised piloerection,
					· Paresis
					· Rigidty
					· Postural imbalance
					· Ataxia
					· Generalised tonic-clonic seizures
Beijing P3 (G3)	Human isolate from China, 1949	UNK passage	UNK volume of 50 LD50 i.p.	BALB/c:	· Mortality (0% survival by day 8)	Ahsan MF, Gore MM. Comparison of immune response generated against Japanese encephalitis virus envelope protein expressed by DNA vaccines under macrophage associated versus ubiquitous expression promoters. Virol J. 2011 Aug 2;8:382. doi: 10.1186/1743-422X-8-382. PMID: 21806845; PMCID: PMC3161000.
				12 week old
SA14 (G3)	Mosquito isolate, China, 1950	BHK	UNK volume of 104 PFU i.n	C3H:	· Mortality (50% survival)	Li Y, Counor D, Lu P, Duong V, Yu Y, Deubel V. Protective immunity to Japanese encephalitis virus associated with anti-NS1 antibodies in a mouse model. Virol J. 2012 Jul 24;9:135. doi: 10.1186/1743-422X-9-135. PMID: 22828206; PMCID: PMC3416663.
				3 month old
Established adult GMO JEV mouse models.*
Virus isolate/s	Origin	Passage history	Dose/s, route/s, and location/s of inoculation	Mouse strain and age	Disease manifestations	Reference/s
SA14-14-2 (G3)	Mosquito isolate, China, 1950	C6/36	100 µl of 0.1 PFU i.p.	AG129 (Interferon alpha/beta/gamma receptor deficient):	· Mortality (0% survival by day 5)	PERIPHERAL
				6-8 week old	· Increased body temperature
					· Neurological signs	Calvert AE, Dixon KL, Delorey MJ, Blair CD, Roehrig JT. Development of a small animal peripheral challenge model of Japanese encephalitis virus using interferon deficient AG129 mice and the SA14-14-2 vaccine virus strain. Vaccine. 2014 Jan 3;32(2):258-64. doi: 10.1016/j.vaccine.2013.11.016. Epub 2013 Nov 17. PMID: 24252694; PMCID: PMC3910511.
			100 µl of 1 PFU i.p.		· Mortality (60% survival by day 7)
					· Increased body temperature
					· Neurological signs
			100 µl of 10 PFU i.p.		· Mortality (90% survival by day 7)
					· Increased body temperature
					· Neurological signs
P3 (G3)	Mosquito isolate, China, 1950	SMB	100 µl of 105 PFU i.v.	TLR7-/- (Toll-like receptor 7 deficient):	· Mortality (30% survival by day 13)	Awais M, Wang K, Lin X, Qian W, Zhang N, Wang C, Wang K, Zhao L, Fu ZF, Cui M. TLR7 Deficiency Leads to TLR8 Compensative Regulation of Immune Response against JEV in Mice. Front Immunol. 2017 Feb 20;8:160. doi: 10.3389/fimmu.2017.00160. PMID: 28265274; PMCID: PMC5316529.
				6-8 week old	· Weight loss
Nakayama (G3)	Human isolate, Japan, 1935	V	100 µl of 103 PFU i.v. in HBSS-BSA	CCR5-/- (Chemokine receptor 5 deficient):	· Mortality (40% survival)	Larena M, Regner M, Lobigs M. The chemokine receptor CCR5, a therapeutic target for HIV/AIDS antagonists, is critical for recovery in a mouse model of Japanese encephalitis. PLoS One. 2012;7(9):e44834. doi: 10.1371/journal.pone.0044834. Epub 2012 Sep 21. PMID: 23028638; PMCID: PMC3448613.
				8 week old	· Generalised piloerection
					· Paresis
					· Rigidity
					· Postural imbalance
					· Ataxia
				CCR5+/+ (Chemokine receptor 5):	· Generalised tonic-clonic seizures
				8 week old
			UNK volume of 103 PFU s.c. footpad	IFN-γ-.- (Interferon gamma deficient):	· Mortality (15% survival)	Larena M, Regner M, Lobigs M. Cytolytic effector pathways and IFN-γ help protect against Japanese encephalitis. Eur J Immunol. 2013 Jul;43(7):1789-98. doi: 10.1002/eji.201243152. Epub 2013 Jun 18. PMID: 23568450.
				12 week old	· Generalised piloerection
					· Paresis
					· Rigidity
					· Postural imbalance
					· Ataxia
					· Generalised tonic-clonic seizures
				Perf-/- x GzmA/B-/- (Perforin and granzyme A and B deficient):	· Mortality (45% survival by day 28)
				12 week old	· Generalised piloerection
					· Paresis
					· Rigidity
					· Postural imbalance
					· Ataxia
					· Generalised tonic-clonic seizures
				Fas-/- x GzmA/B-/- (Fas and granzyme A and B deficient):	· Mortality (10% survival)
				12 week old	· Generalised piloerection
					· Paresis
					· Rigidity
					· Postural imbalance
					· Ataxia
					· Generalised tonic-clonic seizures
				Fas-/- (Fas deficient):	· Mortality (50% survival)
				12 week old	· Generalised piloerection
					· Paresis
					· Rigidity
					· Postural imbalance
					· Ataxia
					· Generalised tonic-clonic seizures
P20778	Mosquito isolate, India, 1958	BHK	UNK volume of 0.5 x 105 PFU i.p.	AG129 (Interferon alpha/beta/gamma receptor deficient):	Mortality (0% survival by day 4)	Siddqui G, Yadav N, Vishwakarma P, Thomas J, Khatri R, Kumar A, Tripathi A, Pramod RK, Vrati S, Samal S. Japanese encephalitis virus induces vasodilation and severe lethality in adult and aged AG129 mice lacking alpha, beta and gamma interferon receptors. Virus Res. 2022 Oct 2;319:198884. doi: 10.1016/j.virusres.2022.198884. Epub 2022 Aug 3. PMID: 35931226.
				>19 month old	· Weight loss
					· Piloerection
					· Hunched position
					· Encephalitis: focal necrosis, severe parenchymal inflammation
					· Liver damage: parenchymal, microsteatosis, spotty necrosis and apoptosis
					· Kidney damage: acute necrosis of tubules
			UNK volume of 0.5 x 105 PFU i.d.		· Heart damage: myocardial injury, inflammation and degeneration of cardiac fibres
					Mortality (0% survival by day 8)
