# Supplementary material for: Characterisation of a Japanese Encephalitis virus genotype 4 isolate from the 2022 Australian outbreak
Source: Npj Viruses. 2024 May 10;2:15. doi: 10.1038/s44298-024-00025-5 (PMC11721158; doi:10.1038/s44298-024-00025-5)
Supplement: Supplementary file 4 — Supplementary Table 3 [file 44298_2024_25_MOESM4_ESM.xlsx]

## Sheet: DEG list q05
Publically available RNA-Seq data (raw read counts infected vs. uninfected wild-type; GEO accession: GSE154002) were reanalysed (EdgeR) to provide a DEG list (q<0.05)		logFC	logCPM	F	PValue	FDR
	Acod1	13.4991	5.21708	1642.34	0	0
	Mmp8	13.2435	4.96125	1430.26	0	7.07183e-308
	Hp	12.7648	4.48268	1122.14	3.49313e-244	3.386e-242
	Phf11a	11.8075	3.52806	658.373	1.45736e-144	7.81736e-143
	Ubd	11.7975	3.51758	654.372	1.06161e-143	5.64534e-142
	Sirpb1c	11.7878	3.50889	650.808	6.2279e-143	3.28345e-141
	Fpr2	11.3851	3.10568	507.871	4.40978e-112	1.74555e-110
	Clec4d	11.3698	3.08985	502.902	5.2254e-111	2.04864e-109
	Cd69	11.1704	2.89546	446.999	6.38391e-99	2.16499e-97
	Ms4a4d	11.1128	2.83869	431.776	1.25485e-95	4.103e-94
	Gzmb	11.0751	5.93584	2364.72	0	0
	Il1rn	11.0399	5.90059	2321.87	0	0
	Cd244	10.945	2.67032	389.162	2.10486e-86	6.18423e-85
	Sirpb1a	10.9305	2.6554	385.572	1.26144e-85	3.65386e-84
	Cxcl2	10.8754	2.60244	372.541	8.38174e-83	2.36931e-81
	Fam26f	10.8408	2.56775	364.349	4.99013e-81	1.38047e-79
	Slfn4	10.7901	7.12293	3697.09	0	0
	Il12b	10.6417	2.37251	321.723	8.67553e-72	2.08798e-70
	Serpina3i	10.613	2.3439	316.095	1.44149e-70	3.41259e-69
	Nkg7	10.5762	2.30479	308.749	5.65468e-69	1.31467e-67
	Mefv	10.4853	2.21821	291.866	2.60447e-65	5.70504e-64
	Ifitm6	10.4648	2.19331	287.666	2.12424e-64	4.57976e-63
	Trem1	10.301	2.03347	258.602	4.34494e-58	8.4433e-57
	Stra6l	10.2691	1.99898	252.892	7.55978e-57	1.43397e-55
	Ifi202b	10.1903	1.9362	240.941	2.98862e-54	5.41448e-53
	Saa3	10.1672	7.21365	3762.69	0	0
	Serpina3m	9.86024	1.60773	194.585	3.61091e-44	5.32041e-43
	Ccl2	9.86012	7.47978	4039.81	0	0
	Cxcl10	9.83394	9.05409	6186.32	0	0
	Apoc2	9.79668	1.54032	186.316	2.28045e-42	3.238e-41
	Ifi205	9.79299	6.52642	2995.42	0	0
	Klrc1	9.78088	1.53176	184.754	4.99076e-42	7.02157e-41
	Gzma	9.77861	4.63942	1189.44	1.38559e-258	1.43339e-256
	Zbp1	9.77806	6.51137	2976.98	0	0
	Ccl7	9.71802	5.49529	1855.71	0	0
	Il10	9.70489	1.45459	175.371	5.51747e-40	7.4192e-39
	Tnfrsf26	9.67124	1.41929	171.242	4.38001e-39	5.77304e-38
	Chil3	9.60494	7.3161	3830.51	0	0
	Slamf7	9.59015	4.98083	1409.51	1.3902e-305	1.82065e-303
	Pira2	9.54402	1.28732	156.222	8.22898e-36	1.00499e-34
	Sct	9.5032	1.26021	152.394	5.62681e-35	6.72187e-34
	P2ry10	9.43944	1.19731	145.444	1.84691e-33	2.11501e-32
	Slfn1	9.4034	5.18108	1564.16	0	0
	Klrb1b	9.35341	1.1178	136.638	1.54276e-31	1.67775e-30
	Ly6c2	9.33776	7.36691	3858.17	0	0
	Mx1	9.27615	7.7337	4266.8	0	0
	Oasl1	9.19385	6.99173	3445.87	0	0
	Slc28a2	9.18292	5.5163	1857.74	0	0
	Mmp3	9.14889	0.917653	116.531	3.81082e-27	3.63526e-26
	Fga	9.0913	0.858718	111.127	5.7921e-26	5.33111e-25
	Sell	9.07989	5.81388	2159.61	0	0
	Cxcl9	9.05698	6.3611	2761.29	0	0
	A530064D06Rik	9.02828	0.806945	106.026	7.56567e-25	6.71743e-24
	Clec4e	8.99156	4.76962	1250.8	1.05596e-271	1.15039e-269
	Lilr4b	8.96121	6.00854	2376.02	0	0
	Rsad2	8.94254	9.01149	5866.81	0	0
	Ms4a4c	8.90552	6.42834	2823.34	0	0
	Ifnb1	8.90378	2.92602	443.463	3.71557e-98	1.24974e-96
	Cngb3	8.89206	0.674583	94.7406	2.23868e-22	1.8221e-21
	Ms4a4b	8.88196	3.74624	725.316	5.50845e-159	3.28386e-157
	Tnfsf14	8.8532	0.629626	91.6684	1.05505e-21	8.34721e-21
	Oas2	8.79529	5.34361	1682.45	0	0
	I830127L07Rik	8.78201	3.64667	682.824	7.83418e-150	4.37382e-148
	Ifi207	8.77445	6.48672	2877.31	0	0
	Klrk1	8.73172	3.59559	662.41	1.96521e-145	1.06576e-143
	Lilra6	8.68672	0.462321	80.8795	2.4541e-19	1.7787e-18
	Plac8	8.68487	6.48326	2865.34	0	0
	Kctd19	8.67835	0.467385	80.769	2.59503e-19	1.87919e-18
	Tgtp2	8.65853	6.94838	3343.32	0	0
	Piwil4	8.65249	0.455063	79.5864	4.71838e-19	3.37903e-18
	Serpina3f	8.64012	4.41881	1042.73	3.57255e-227	3.22197e-225
	Trim69	8.60623	0.395117	76.3678	2.4027e-18	1.66405e-17
	Rnu11	8.60596	0.402107	76.5652	2.17445e-18	1.50936e-17
	Ifi204	8.60031	7.38849	3779.99	0	0
	A630012P03Rik	8.55503	0.347073	73.4321	1.0613e-17	7.17863e-17
	Tmem171	8.55058	0.361421	73.7272	9.14055e-18	6.20826e-17
	Lcn2	8.55044	6.07378	2425.87	0	0
	Tarm1	8.53426	2.56173	351.23	3.47583e-78	9.17239e-77
	Sectm1a	8.5329	0.335017	72.4431	1.7508e-17	1.17521e-16
	Ms4a8a	8.53008	3.39367	585.203	8.805e-129	4.08264e-127
	Ifi206	8.45372	5.50149	1808.96	0	0
	Ifi47	8.43003	6.99105	3354.08	0	0
	Irf7	8.41167	8.5494	5070.01	0	0
	H2-Q5	8.40966	4.1891	920.573	5.72439e-201	4.36348e-199
	Sirpb1b	8.39945	3.26484	539.037	8.15703e-119	3.43306e-117
	Gbp10	8.39203	7.61398	3979.95	0	0
	Ms4a4a	8.35747	3.22535	525.133	8.21899e-116	3.38961e-114
	Hsh2d	8.3454	0.148842	62.1395	3.24304e-15	1.95081e-14
	Phf11d	8.34228	6.44184	2785.54	0	0
	Oas1g	8.32398	5.22405	1558.46	0	0
	Ccl5	8.29703	5.60207	1895.24	0	0
	Apol9a	8.25766	4.99336	1375.44	2.56764e-298	3.25865e-296
	Apol10b	8.25466	3.12459	491.583	1.46017e-108	5.57378e-107
	Ifi211	8.24581	6.7047	3060.86	0	0
	F10	8.24178	3.10963	487.133	1.33799e-107	5.05254e-106
	BC023105	8.22411	4.00481	827.381	6.02901e-181	4.07803e-179
	Osm	8.22174	2.24805	287	2.96311e-64	6.36603e-63
	Olfr1382	8.19597	0.028519	55.3789	1.00472e-13	5.61569e-13
	Msr1	8.19105	5.09167	1446.27	0	0
	Iigp1	8.16102	8.77328	5258.37	0	0
	Ifi209	8.15356	6.38348	2702.31	0	0
	Gbp2	8.14322	9.67512	6432.08	0	0
	Trim63	8.13835	-0.0425519	52.2673	4.89037e-13	2.64105e-12
	H2-Q6	8.12793	7.46981	3775.72	0	0
	Usp18	8.12699	7.28547	3591.5	0	0
	Ifng	8.12135	2.98904	451.678	6.20849e-100	2.13491e-98
	Il18r1	8.11363	-0.0463105	51.6592	6.66417e-13	3.57314e-12
	Ifi44	8.0992	7.525	3825.43	0	0
	Klrc2	8.09532	-0.0924729	50.0972	1.47612e-12	7.77733e-12
	Gbp4	8.09355	7.79069	4099.16	0	0
	Gnrhr	8.06594	-0.0858225	49.6844	1.82153e-12	9.55429e-12
	Gbp6	8.06304	8.13374	4466.33	0	0
	Rgs1	8.06112	5.48026	1764.99	0	0
	Ms4a14	8.04391	-0.134048	48.0341	4.22287e-12	2.17195e-11
	Slfn10-ps	8.03777	2.90906	429.37	4.16013e-95	1.35306e-93
	Pfpl	8.02713	-0.136335	47.6592	5.11216e-12	2.62004e-11
	Ly9	8.02051	2.88838	424.329	5.12921e-94	1.64008e-92
	AA467197	8.0168	5.06576	1417.66	2.54917e-307	3.35631e-305
	Isg15	8.01484	7.17335	3461.5	0	0
	Il21	8.00297	-0.15138	46.8302	7.80106e-12	3.95287e-11
	Slc10a6	7.99711	2.86838	418.557	9.10718e-93	2.87104e-91
	Il27	7.99018	-0.176711	45.9687	1.21057e-11	6.07655e-11
	Icos	7.98375	2.85406	414.937	5.53199e-92	1.72846e-90
	Olfr56	7.98346	3.38063	571.213	9.21133e-126	4.12349e-124
	Cyp3a57	7.98164	-0.177883	45.7845	1.32987e-11	6.66042e-11
	AA619741	7.97556	-0.178596	45.6581	1.41841e-11	7.09376e-11
	Psca	7.9664	-0.168298	45.74	1.3604e-11	6.81058e-11
	Etv3l	7.94997	-0.19425	44.8153	2.18067e-11	1.08007e-10
	Prss46	7.93494	-0.208351	44.2105	2.96936e-11	1.4549e-10
	Lgals3	7.87185	6.89424	3175.74	0	0
	Gpr141	7.8485	4.18477	902.112	5.27166e-197	3.90945e-195
	Svopl	7.83669	-0.323082	39.9001	2.68805e-10	1.2336e-09
	Ifi27l2a	7.82749	6.77618	3062.95	0	0
	Ccl4	7.80326	3.58644	641.33	6.87968e-141	3.55104e-139
	Mc1r	7.78258	-0.356912	38.3084	6.07196e-10	2.72161e-09
	Muc5ac	7.77901	-0.371145	37.9439	7.31843e-10	3.26426e-09
	Ucn2	7.77685	-0.357533	38.2086	6.39033e-10	2.86118e-09
	Bdkrb1	7.74505	-0.403328	36.7491	1.35002e-09	5.93019e-09
	Hormad2	7.72217	-0.420387	36.0589	1.92336e-09	8.34743e-09
	Cxcl13	7.71626	2.5881	348.949	1.08484e-77	2.8445e-76
	Isg20	7.70886	5.12864	1447.42	0	0
	Meikin	7.69756	-0.437741	35.3506	2.76617e-09	1.18713e-08
	Scimp	7.68724	2.55742	342.023	3.4417e-76	8.87309e-75
	Ptk6	7.6866	-0.453668	34.8723	3.53583e-09	1.50746e-08
	Phf11b	7.60116	5.2243	1514.63	0	0
	Ctla4	7.59278	2.46871	321.304	1.06914e-71	2.57063e-70
	Cxcl1	7.5909	2.46758	320.973	1.26151e-71	3.03022e-70
	H2-Q7	7.58951	7.06979	3279.15	0	0
	Klrb1c	7.58886	-0.525519	32.1584	1.42632e-08	5.82281e-08
	Tgtp1	7.5695	7.98012	4141.22	0	0
	Olfr458	7.56323	-0.560048	31.2586	2.26636e-08	9.12362e-08
	Ly6i	7.53925	3.87794	751.399	1.33579e-164	8.20161e-163
	Klra17	7.53198	-0.563254	30.8399	2.81177e-08	1.12567e-07
	Snai1	7.5292	-0.596305	30.4471	3.44246e-08	1.37058e-07
	Art2a-ps	7.52472	-0.596638	30.3908	3.54378e-08	1.4091e-07
	Igtp	7.51637	8.86867	5073.46	0	0
	Ifit1	7.51624	8.99284	5213.06	0	0
	Gbp11	7.50644	4.8148	1216.9	1.86175e-264	1.98434e-262
	Pilrb2	7.49625	-0.616154	29.841	4.70473e-08	1.85425e-07
	Trim30c	7.47663	2.35214	298.234	1.08109e-66	2.41976e-65
	Tnf	7.46972	3.80863	720.016	7.62762e-158	4.53623e-156
	Ifi214	7.46154	3.80129	716.563	4.22677e-157	2.50162e-155
	Ugt2b34	7.43735	-0.656212	28.7289	8.35016e-08	3.22898e-07
	Gp6	7.41801	-0.693192	28.1244	1.14088e-07	4.37123e-07
	Ifna5	7.41664	-0.693332	28.1074	1.15093e-07	4.40836e-07
	Gzmf	7.41128	-0.658803	28.4035	9.87737e-08	3.8006e-07
	Cdh17	7.40834	-0.694164	28.0052	1.21335e-07	4.63593e-07
	Il1r2	7.40525	5.02918	1353.12	1.49141e-293	1.84523e-291
	Oas1a	7.40458	6.10873	2338.24	0	0
	Aqp12	7.38818	-0.714134	27.5743	1.51595e-07	5.75545e-07
	Bpifc	7.38369	-0.714511	27.5212	1.55805e-07	5.90985e-07
	Spink2	7.38321	-0.69664	27.6982	1.42188e-07	5.40665e-07
	Gbp2b	7.38026	-0.733107	27.2932	1.75297e-07	6.61657e-07
	Trem3	7.36606	-0.734494	27.1232	1.91406e-07	7.20031e-07
	Cd274	7.3445	7.98335	4064.31	0	0
	Gfi1	7.33111	-0.73773	26.7122	2.36745e-07	8.86389e-07
	Mc2r	7.32132	-0.757152	26.413	2.76375e-07	1.03069e-06
	Ascl2	7.32007	-0.757318	26.3975	2.78605e-07	1.03885e-06
	Trpv5	7.30632	-0.796532	25.8625	3.67515e-07	1.356e-06
	Igha	7.28791	-0.798117	25.656	4.09007e-07	1.50323e-06
	Serpinb10	7.28503	-0.798407	25.6229	4.1608e-07	1.52809e-06
	Pilrb1	7.28086	-0.798865	25.5743	4.26686e-07	1.56517e-06
	Ccr1	7.26212	5.49482	1711.27	0	0
	Nlrc5	7.25653	6.48176	2672.24	0	0
	Klra7	7.24331	-0.841384	24.7769	6.45094e-07	2.33743e-06
	Olfr873	7.23099	-0.842487	24.6423	6.91748e-07	2.50133e-06
	Vmn1r78	7.22597	-0.842848	24.5895	7.10942e-07	2.56621e-06
	Apol9b	7.219	4.52821	1043.65	2.26307e-227	2.05605e-225
	Oasl2	7.2046	8.21337	4235.1	0	0
	Oas3	7.20253	6.19073	2383.83	0	0
	Ms4a6c	7.19971	6.18773	2380.68	0	0
	Clec2f	7.19824	-0.865413	24.0984	9.17333e-07	3.28131e-06
	G6pc2	7.19075	-0.907286	23.6284	1.17092e-06	4.1463e-06
	Cd300lf	7.18714	4.81108	1195.08	8.62084e-260	8.95585e-258
	Gpr65	7.18382	2.97038	430.809	2.03173e-95	6.61684e-94
	Olfr1383	7.16808	-0.867996	23.7797	1.08241e-06	3.84504e-06
	Ifit3	7.1649	10.0094	6131.14	0	0
	Slfn2	7.1593	6.85878	3001.29	0	0
	Enthd1	7.15487	-0.91026	23.2576	1.41969e-06	4.99346e-06
	Bcl2a1d	7.15475	2.94365	423.235	8.84802e-94	2.80731e-92
	Unc93a	7.15056	-0.910747	23.2108	1.45471e-06	5.11223e-06
	Atp6v0d2	7.13908	-0.911693	23.0934	1.5462e-06	5.41678e-06
	Shbg	7.12603	-0.912789	22.9603	1.65704e-06	5.78613e-06
	B020018J22Rik	7.12404	-0.912876	22.9416	1.67318e-06	5.83836e-06
	Trim55	7.12071	-0.913141	22.9081	1.70266e-06	5.93617e-06
	Ccl3	7.11747	3.8589	728.277	1.26939e-159	7.62286e-158
	Fgfr4	7.1024	1.98205	231.229	3.85888e-52	6.69552e-51
	Atf3	7.10239	6.054	2240.91	0	0
	Gimap7	7.10223	-0.957358	22.3306	2.2994e-06	7.93795e-06
	Slc1a7	7.08908	-0.958493	22.1994	2.46194e-06	8.48123e-06
	Aipl1	7.08895	-0.958475	22.1987	2.46287e-06	8.48325e-06
	Trim30b	7.08195	3.17444	484.612	4.69067e-107	1.75782e-105
	H2-Q4	7.07793	8.28962	4252.7	0	0
	Cxcl11	7.07137	3.81277	707.564	3.6656e-155	2.13864e-153
	Cyp4f18	7.06647	4.11899	839.746	1.32444e-183	9.21158e-182
	Mmp27	7.05656	-0.983037	21.6844	3.21945e-06	1.0962e-05
	Tas2r143	7.04937	-1.00594	21.4157	3.70365e-06	1.25378e-05
	Edn2	7.02656	-1.03051	20.9973	4.60673e-06	1.54547e-05
	Serpinb9b	7.0197	-1.00825	21.1352	4.28698e-06	1.44115e-05
	Lvrn	7.01946	-1.03106	20.9312	4.76842e-06	1.59819e-05
	C3	7.0163	6.57466	2718.55	0	0
	Gbp5	7.00304	7.60783	3593.28	0	0
	Chil4	6.99668	-1.03287	20.719	5.32702e-06	1.77647e-05
	Ereg	6.99467	-1.03298	20.7015	5.37602e-06	1.79256e-05
	Tap1	6.98255	7.66882	3639.41	0	0
	BC025446	6.9799	-1.0573	20.3639	6.41242e-06	2.12433e-05
	Tex45	6.97271	-1.05786	20.2987	6.63486e-06	2.19448e-05
	Cst7	6.96705	3.52228	594.699	7.86402e-131	3.72346e-129
	Trat1	6.96485	-1.08207	20.024	7.65906e-06	2.52239e-05
	Meiob	6.9612	-1.08235	19.9914	7.79075e-06	2.56404e-05
	Ttll2	6.95762	-1.08263	19.9591	7.92323e-06	2.60625e-05
	Cytip	6.94597	3.68592	653.046	2.05025e-143	1.08792e-141
	Stra8	6.93012	-1.0847	19.7154	9.00064e-06	2.94609e-05
	Klre1	6.92838	-1.08485	19.6996	9.07491e-06	2.97e-05
	Trbv14	6.91426	-1.10993	19.3735	1.0764e-05	3.50094e-05
	Mlkl	6.91286	4.63015	1077.54	1.24138e-234	1.17104e-232
	Irgm1	6.90343	9.43151	5288.4	0	0
	Efhd1os	6.89973	-1.11109	19.2462	1.15058e-05	3.72938e-05
	AW112010	6.89598	5.19116	1429.38	0	1.07975e-307
	C1s1	6.89348	4.42219	971.864	5.61274e-212	4.57587e-210
	Psmb8	6.88763	7.21531	3222.83	0	0
	Cd200r4	6.8823	1.76958	198.685	4.62702e-45	6.93377e-44
	Scn4a	6.87782	-1.13723	18.8547	1.41248e-05	4.54359e-05
	Ms4a6d	6.87355	6.24869	2379.53	0	0
	Klra4	6.85889	-1.13863	18.6948	1.53598e-05	4.92927e-05
	Bst2	6.8214	7.47361	3414.89	0	0
	Runx3	6.81805	3.55953	602.491	1.63842e-132	7.80262e-131
	Olfr453	6.81346	-1.19249	17.9092	2.31975e-05	7.31674e-05
	Slc17a2	6.80798	-1.19297	17.8634	2.37626e-05	7.48541e-05
	Ly6g	6.78026	-1.22095	17.4358	2.9751e-05	9.28743e-05
	Ifit2	6.77765	10.1271	5905.75	0	0
	Bicdl2	6.77231	-1.22153	17.3731	3.07498e-05	9.58584e-05
	Fam209	6.76613	-1.22193	17.3252	3.15342e-05	9.81423e-05
	Olfr1380	6.75258	-1.24959	17.0096	3.72313e-05	0.000115174
	Ccdc175	6.72972	-1.25111	16.8359	4.0799e-05	0.00012569
	Stx11	6.72726	4.0395	787.43	2.35737e-172	1.52338e-170
	Bst1	6.72561	3.78068	680.506	2.47456e-149	1.37842e-147
	Plbd1	6.71765	4.14187	832.203	5.54045e-182	3.79976e-180
	Vmn2r-ps56	6.71368	-1.27951	16.5034	4.86121e-05	0.000148607
	Upk3bl	6.71338	-1.27948	16.5023	4.86414e-05	0.000148678
	H2-T10	6.69961	3.44478	558.634	4.78543e-123	2.08905e-121
	F7	6.68533	0.765439	94.1365	3.03658e-22	2.45933e-21
	Cfb	6.67613	5.73881	1858.15	0	0
	Il2ra	6.65078	2.44545	302.227	1.47002e-67	3.34195e-66
	Prok2	6.64955	-1.31155	15.8249	6.95493e-05	0.000208966
	Spn	6.64571	2.43677	300.917	2.82933e-67	6.39678e-66
	C130026I21Rik	6.62704	1.51989	166.63	4.43029e-38	5.71389e-37
	F830016B08Rik	6.62567	6.35001	2420.82	0	0
	Ceacam18	6.62564	-1.34164	15.4434	8.50921e-05	0.000253577
	Ifit3b	6.61976	8.15748	3908.5	0	0
	Olfr450	6.61224	-1.34246	15.3505	8.93796e-05	0.000265647
	Olfr542-ps1	6.60817	-1.37199	15.1073	0.000101656	0.000300358
	Atf7ip2	6.60584	-1.34292	15.3052	9.15484e-05	0.000271666
	Slc36a3os	6.58973	-1.37307	14.983	0.000108579	0.000319853
	Olfr1370	6.58334	-1.37354	14.9383	0.00011118	0.000327239
	Zp2	6.56015	-1.40483	14.5692	0.000135214	0.000394258
	Il19	6.55566	-1.40513	14.5391	0.000137391	0.000400416
	Mx2	6.54857	6.15873	2237.29	0	0
	Heatr9	6.54695	1.44671	157.496	4.34233e-36	5.33761e-35
	Btnl5-ps	6.54235	-1.37606	14.6635	0.000128619	0.00037593
	Ifi213	6.53455	5.63252	1741.41	0	0
	Trim30a	6.52406	7.65877	3449.78	0	0
	Hcar2	6.52209	1.93656	216.681	5.6215e-49	9.1539e-48
	Plg	6.50406	-1.43891	13.9888	0.000184044	0.000529115
	Nos2	6.49249	3.23731	486.073	2.267e-107	8.5215e-106
	Gbp3	6.48746	8.22064	3893.09	0	0
	Pglyrp2	6.48454	-1.47146	13.6495	0.000220454	0.000627201
	Gzmc	6.47977	-1.44027	13.8366	0.000199558	0.000570984
	Ccl12	6.47772	4.36556	917.75	2.3116e-200	1.7566e-198
	Ccl8	6.47248	1.36941	148.797	3.42635e-34	4.0019e-33
	Prf1	6.46636	2.26144	267.14	6.07707e-60	1.21645e-58
	Olfr99	6.46476	-1.47256	13.5282	0.000235169	0.000666448
	Casp4	6.46328	4.70087	1078.83	6.56276e-235	6.21468e-233
	Wisp2	6.46025	2.80983	374.707	2.84512e-83	8.07955e-82
	Bmp10	6.45339	-1.44182	13.6718	0.00021786	0.000620251
	Ccrl2	6.44814	3.64034	615.181	2.99777e-135	1.46736e-133
	Rfpl4	6.44493	-1.50596	13.1892	0.000281751	0.000792345
	Cyp24a1	6.44491	-1.47366	13.4075	0.000250793	0.000709581
	Sit1	6.44483	-1.47365	13.4073	0.000250825	0.000709589
	Cd3g	6.44267	1.33727	145.333	1.95278e-33	2.23417e-32
	Sh2d2a	6.44109	2.24504	263.235	4.28343e-59	8.43699e-58
	Efcab8	6.44014	-1.47396	13.378	0.000254767	0.000720327
	Olfr1373	6.43787	-1.47412	13.3636	0.000256728	0.000725705
	Milr1	6.4346	2.53686	315.457	1.9832e-70	4.68603e-69
	Igfbp1	6.42708	-1.50691	13.0836	0.000298098	0.00083631
	Fbxo39	6.3969	-1.54178	12.686	0.000368643	0.00102477
	Serpine1	6.39255	5.95499	2015.53	0	0
	Tnfsf8	6.38523	1.2888	139.472	3.71216e-32	4.10958e-31
	Tnfsf18	6.3733	-1.54302	12.5514	0.000396144	0.00109639
	Fcgr4	6.36654	5.82704	1888.41	0	0
	Orm2	6.355	-1.544	12.4477	0.000418755	0.0011565
	Pirb	6.35488	5.0202	1252.48	4.60115e-272	5.03488e-270
	Il6	6.33403	2.13223	243.661	7.65896e-55	1.40935e-53
	Olfr992	6.33317	-1.57914	12.1083	0.000502258	0.00137096
	Mkrn1-ps1	6.33102	-1.6143	11.8734	0.000569717	0.00154448
	Wfdc21	6.32789	-1.57943	12.0791	0.000510194	0.00139139
	Gjb4	6.32349	-1.54567	12.271	0.000460314	0.0012639
	Gbp8	6.32076	5.15931	1342.85	2.31803e-291	2.79766e-289
	Areg	6.30886	-1.58039	11.9757	0.000539284	0.00146602
	Gif	6.29825	-1.58097	11.9176	0.000556359	0.0015101
	Olfr1396	6.28074	-1.61676	11.6072	0.000657317	0.00177104
	Alox15	6.28074	-1.61676	11.6072	0.000657317	0.00177104
	Olfr1442	6.26974	-1.61733	11.5491	0.000678182	0.00182307
	H2-K1	6.26367	9.93168	5214.04	0	0
	Treml2	6.26031	3.79256	662.023	2.38055e-145	1.28534e-143
	Il2rg	6.25815	3.17042	458.042	2.60921e-101	9.08648e-100
	Timp1	6.25709	4.82787	1125.1	8.08925e-245	7.93488e-243
	Sprr1a	6.24529	2.05011	228.973	1.19342e-51	2.05191e-50
	Gdf15	6.24218	1.14271	124.25	7.83151e-29	7.87662e-28
	C1ra	6.23925	5.80327	1843.2	0	0
	Olfr93	6.23085	-1.61931	11.3464	0.000756323	0.00202143
	Kel	6.2269	-1.65544	11.1093	0.000859378	0.00228004
	Nipal1	6.22515	1.13745	123.106	1.39253e-28	1.3892e-27
	Socs3	6.21831	6.55135	2498.24	0	0
	Rtp4	6.2052	6.21433	2206.77	0	0
	Olfr10	6.19525	-1.65698	10.9507	0.000936144	0.00247252
	Abca16	6.1884	-1.69429	10.6988	0.00107252	0.0028107
	Tgm1	6.18806	5.18332	1342.58	2.64598e-291	3.16246e-289
	Lalba	6.18248	-1.69457	10.6701	0.00108932	0.00285261
	F730311O21Rik	6.17947	-1.69471	10.6556	0.00109788	0.00287288
	Olfr61	6.17043	-1.69512	10.6122	0.00112392	0.00293726
	Nppb	6.16458	-1.69541	10.5838	0.00114132	0.0029802
	AB124611	6.16243	4.27348	853.524	1.44747e-186	1.02115e-184
	Lrrc37a	6.15534	-1.6958	10.5402	0.00116855	0.00304712
	Irf1	6.15098	7.26324	2998.27	0	0
	Olfr38	6.14975	-1.69612	10.5126	0.00118619	0.0030918
	Oas1b	6.14728	4.32487	874.241	5.11441e-191	3.7255e-189
	Trim43b	6.14691	-1.69627	10.4986	0.00119516	0.00311289
	Klra9	6.13656	-1.73481	10.2321	0.00138074	0.00356793
	Btg4	6.12606	-1.69726	10.3993	0.00126116	0.00327854
	Btnl6	6.11197	-1.73594	10.1183	0.00146862	0.00378389
	Psmb9	6.10819	5.30849	1420.52	6.2622e-308	8.28933e-306
	Ripk3	6.10294	2.2095	251.142	1.8139e-56	3.42222e-55
	H2-T23	6.10271	8.28176	3721.73	0	0
	Slfn8	6.10078	6.59905	2506.03	0	0
	Mir1896	6.0965	-1.73664	10.0475	0.00152617	0.0039211
	Klra8	6.09375	-1.73681	10.0341	0.00153732	0.00394768
	Trbv21	6.08756	-1.73709	10.0059	0.00156104	0.00400357
	Il2rb	6.06122	3.78677	647.992	2.52006e-142	1.32295e-140
	Ptx3	6.05489	3.68922	612.137	1.35984e-134	6.6037e-133
	Ikzf3	6.04847	1.48171	155.383	1.25454e-35	1.52609e-34
	Tsx	6.04464	-1.77821	9.64389	0.00190055	0.00482605
	Ncr1	6.04455	-1.7782	9.64368	0.00190076	0.0048261
	Fam3b	6.04103	-1.77831	9.62921	0.00191579	0.00486124
	Raet1e	6.03808	-1.77848	9.61602	0.0019296	0.00489476
	Npm2	6.0318	-1.77877	9.58884	0.00195837	0.00496316
	Tgfbi	6.03138	7.78442	3313.73	0	0
	Slpi	6.02875	2.94543	392.29	4.42453e-87	1.31566e-85
	Cyp4a12b	6.02542	-1.77905	9.56149	0.00198776	0.00503349
	Olfr1354	6.02246	-1.77922	9.54834	0.00200205	0.00506655
	Fer1l4	6.01598	-1.77949	9.52086	0.00203225	0.00513874
	Amy2b	6.01598	-1.77949	9.52086	0.00203225	0.00513874
	Vmn1r57	6.0034	-1.82044	9.33026	0.00225481	0.00567123
	Slc22a14	6.0034	-1.82044	9.33026	0.00225481	0.00567123
	Ifi203-ps	5.99952	1.81522	191.596	1.61582e-43	2.35402e-42
	AI662270	5.99732	2.10803	232.998	1.59143e-52	2.78285e-51
	Apol7a	5.99687	-1.78034	9.43952	0.00212436	0.00535681
	Ccnb3	5.99355	-1.82086	9.28916	0.00230595	0.00579394
	Keg1	5.99061	-1.82103	9.27619	0.00232233	0.00583272
	Klrb1f	5.98692	-1.82113	9.2617	0.00234078	0.00587724
	Fmr1nb	5.98407	-1.82132	9.24894	0.00235714	0.00591532
	Ctrb1	5.97382	-1.82169	9.20733	0.00241132	0.006041
	Nme8	5.97087	-1.82187	9.19441	0.0024284	0.00607803
	Gstp3	5.95999	0.894297	99.0226	2.58224e-23	2.18629e-22
	Itgax	5.95252	3.58711	571.938	6.42265e-126	2.88037e-124
	Themis2	5.94726	5.38494	1450.88	0	0
	Ifitm3	5.94639	7.47133	3054.12	0	0
	Trbv12-2	5.94433	-1.86475	8.94721	0.00277985	0.00689599
	Plaur	5.94142	3.66867	598.265	1.3376e-131	6.35772e-130
	Olfr1402	5.93821	-1.8233	9.05982	0.00261376	0.00650626
	Insl3	5.9377	-1.86504	8.92027	0.00282116	0.00699283
	Olfr448	5.93079	-1.8653	8.89286	0.00286382	0.00708882
	Olfr995	5.93061	-1.86528	8.89252	0.00286435	0.00708882
	Lrrc66	5.93061	-1.86528	8.89252	0.00286435	0.00708882
	Gsdmc4	5.93061	-1.86528	8.89252	0.00286435	0.00708882
	E230032D23Rik	5.92434	-1.86561	8.86635	0.0029057	0.00718357
	F730035P03Rik	5.92011	-1.86566	8.85128	0.00292978	0.00723728
	Clca1	5.91733	-1.86587	8.83889	0.00294973	0.00728511
	Mecomos	5.91715	-1.86585	8.83856	0.00295026	0.0072857
	Slamf9	5.91607	3.95967	704.392	1.76792e-154	1.02178e-152
	Mndal	5.91157	5.47902	1514.77	0	0
	B020004J07Rik	5.91077	-1.86617	8.81232	0.00299299	0.00738368
	Gpnmb	5.90331	6.21043	2126.77	0	0
	Ccl19-ps1	5.90069	-1.8666	8.77215	0.00305962	0.00753912
	Olfr857	5.90043	-1.86657	8.77168	0.00306042	0.00754033
	Siglecg	5.89736	-1.86675	8.75884	0.00308203	0.00758902
	Olfr1443	5.89683	-1.86668	8.7579	0.00308362	0.00759217
	Olr1	5.88932	-1.91016	8.58901	0.00338302	0.00828047
	Klra2	5.88561	3.32128	485.486	3.03688e-107	1.1398e-105
	Tmem106a	5.88423	4.30264	842.514	3.36536e-184	2.34726e-182
	Clec2h	5.87717	-1.8676	8.67895	0.00322006	0.00791151
	Wap	5.87683	-1.86756	8.67836	0.00322111	0.0079133
	AI481877	5.87522	-1.9107	8.53476	0.00348533	0.00851059
	Xdh	5.87462	6.29533	2185.84	0	0
	Klra3	5.87162	-1.91082	8.52113	0.00351153	0.00857202
	Olfr92	5.86146	-1.91127	8.48136	0.00358911	0.00875186
	Vpreb3	5.84785	-1.91187	8.42846	0.00369502	0.00899763
	BC147527	5.84672	2.20625	244.929	4.06175e-55	7.50783e-54
	Ifna2	5.84408	-1.91198	8.41468	0.00372312	0.00906069
	Arg1	5.84253	3.73823	616.733	1.38703e-135	6.83003e-134
	Sox5it	5.84091	-1.91215	8.40189	0.00374942	0.00912288
	Olfr433	5.84065	-1.91212	8.40148	0.00375027	0.00912314
	H2-M2	5.84065	-1.91212	8.40148	0.00375027	0.00912314
	Olfr700	5.83705	-1.91225	8.38801	0.00377815	0.00918643
	Fndc3c1	5.83362	-1.91239	8.37483	0.00380563	0.00925052
	Olfr452	5.83027	-1.91255	8.3618	0.00383302	0.0093134
	F11	5.82676	-1.91269	8.34852	0.00386113	0.00937524
	Kcnk18	5.82469	-1.95736	8.20192	0.00418578	0.0100998
	G6pc	5.82315	-1.91281	8.33513	0.0038897	0.00943996
	Mylk2	5.82091	0.75759	87.4059	9.07539e-21	6.95225e-20
	Gbp7	5.81609	8.12088	3430.7	0	0
	Abca15	5.81035	-1.95792	8.14855	0.00431077	0.0103841
	Trbv19	5.80665	-1.95804	8.13508	0.00434289	0.0104533
	Olfr1391	5.80665	-1.95804	8.13508	0.00434289	0.0104533
	Trbv17	5.80304	-1.95818	8.12177	0.0043749	0.0105226
	Ccdc182	5.80304	-1.95818	8.12177	0.0043749	0.0105226
	Il12rb1	5.80034	5.65869	1633.73	0	0
	Olfr460	5.79599	-1.95847	8.09543	0.00443893	0.0106646
	Cyp2ab1	5.79246	-1.95862	8.08228	0.00447124	0.0107335
	Akp-ps1	5.79237	-1.95861	8.08216	0.00447154	0.0107335
	Olfr994	5.78859	-1.95873	8.06867	0.00450495	0.0108074
	Ccr8	5.78169	-1.95904	8.04269	0.00457	0.0109485
	Olfr988	5.77824	-1.9592	8.02972	0.00460284	0.0110208
	Cidec	5.77462	-1.95933	8.01653	0.00463647	0.011097
	Nkx6-3	5.77446	-1.95931	8.01631	0.00463706	0.0110973
	Trim72	5.76826	1.20252	124.673	6.33133e-29	6.39392e-28
	Trbv29	5.76747	-1.95962	7.99032	0.00470407	0.0112489
	E130018N17Rik	5.76404	-2.00586	7.83934	0.00511346	0.0121606
	Cd52	5.76093	5.30503	1363.05	1.13167e-295	1.41436e-293
	Muc4	5.75298	-2.00628	7.79968	0.00522689	0.0124183
	Izumo1r	5.74952	-1.96032	7.92503	0.00487684	0.0116338
	Olfr535	5.74936	-1.9603	7.92482	0.00487741	0.011634
	Gpr35	5.73791	3.98308	700.126	1.46684e-153	8.39886e-152
	Adam8	5.73711	5.03436	1182.9	3.46615e-257	3.52645e-255
	Hnf4a	5.7309	-2.00713	7.72092	0.00545983	0.0129251
	Slurp2	5.73082	-2.00712	7.72082	0.00546013	0.0129251
	Ddx60	5.72764	5.88073	1802.86	0	0
	Topaz1	5.72709	-2.00726	7.70771	0.00549994	0.0130081
	Slc5a10	5.72361	-2.00742	7.6949	0.00553909	0.0130956
	Prss38	5.72321	-2.00737	7.69442	0.00554058	0.0130979
	H2-D1	5.72212	10.1733	4858.21	0	0
	Icam1	5.72103	5.90609	1823.62	0	0
	Panx3	5.7198	-2.00755	7.68172	0.00557968	0.0131823
	Tcp10c	5.71964	-2.00753	7.68153	0.00558027	0.0131823
	Gphb5	5.71956	-2.00752	7.68144	0.00558057	0.0131823
	Gbp9	5.71941	6.74917	2490.08	0	0
	Cxcl16	5.71724	5.35952	1393.41	3.77358e-302	4.83903e-300
	Snord107	5.71616	-2.0077	7.66875	0.00561992	0.0132638
	B020004C17Rik	5.71259	-2.00786	7.65589	0.00566012	0.0133523
	Serpina3g	5.71239	5.20558	1288	1.1918e-279	1.37118e-277
	Olfr1355	5.71211	-2.00779	7.65534	0.00566187	0.0133551
	Tcrg-C2	5.70847	-2.00794	7.64241	0.00570259	0.0134409
	Acap1	5.70758	0.638644	78.5909	7.80547e-19	5.52237e-18
	Kcnn4	5.70628	2.07011	221.111	6.11581e-50	1.00991e-48
	Prss55	5.69418	-2.00857	7.59119	0.00586687	0.0138056
	Hmox1	5.68491	6.58333	2356.25	0	0
	Tgm2	5.68369	7.85471	3172.11	0	0
	Slamf8	5.68353	2.74885	337.585	3.15368e-75	8.05465e-74
	Vmn1r55	5.6829	-2.00897	7.55234	0.00599469	0.0140934
	Apol6	5.65906	3.84255	641.539	6.20401e-141	3.20901e-139
	Ly6a	5.65574	8.04998	3283.94	0	0
	Adam20	5.64723	-2.05807	7.29299	0.00692398	0.0161555
	Krtap7-1	5.64708	-2.05805	7.29285	0.00692452	0.0161555
	Klk7	5.64382	1.09224	112.905	2.36497e-26	2.20644e-25
	Acrv1	5.63961	-2.05836	7.26733	0.00702361	0.0163742
	Kcnj1	5.63577	-2.05849	7.25449	0.007074	0.0164808
	I830134H01Rik	5.63185	-2.05862	7.2416	0.00712494	0.01659
	Il18rap	5.63015	2.39553	268.678	2.81566e-60	5.66839e-59
	Serpina3n	5.62506	8.67928	3683.35	0	0
	Trbv3	5.6243	-2.05891	7.21615	0.00722666	0.0168062
	Cyp17a1	5.6243	-2.05891	7.21615	0.00722666	0.0168062
	Trbv2	5.61668	-2.0592	7.19071	0.00732984	0.0170291
	Rbp3	5.6166	-2.05919	7.19065	0.00733008	0.0170291
	H2-Q10	5.61351	1.9781	206.053	1.1532e-46	1.79136e-45
	Olfr753-ps1	5.61001	1.43392	144.327	3.2374e-33	3.69018e-32
	Gapt	5.60149	-2.05977	7.1401	0.00753956	0.0174728
	Bcl2a1a	5.60099	1.97084	204.454	2.56984e-46	3.96691e-45
	Clec4a4	5.59418	-2.10957	6.97902	0.00824883	0.019011
	Fam26d	5.59393	-2.06007	7.11493	0.00764614	0.0177032
	Dhx58	5.58738	5.52813	1489.66	0	0
	Hao1	5.58283	0.522078	71.1304	3.40313e-17	2.25602e-16
	Tprg	5.57858	-2.11016	6.92816	0.00848666	0.0195309
	Otop1	5.57844	-2.11014	6.92806	0.00848712	0.0195309
	Mir6366	5.57109	-2.06093	7.03975	0.00797371	0.0184079
	Olfr459	5.57049	-2.11041	6.90266	0.00860855	0.0197956
	Cd9-ps	5.56666	-2.11057	6.89007	0.00866936	0.0199261
	Olfr213	5.56275	-2.11072	6.87746	0.00873073	0.0200597
	Selp	5.56068	1.00503	104.819	1.38973e-24	1.22816e-23
	Wfdc17	5.5534	2.31068	253.807	4.7837e-57	9.11606e-56
	Gtsf1l	5.55076	-2.11112	6.83958	0.00891778	0.0204646
	Uba7	5.54649	5.48722	1451.85	0	0
	Olfr1268-ps1	5.53904	-2.11156	6.80204	0.00910721	0.0208558
	Olfr1318	5.53891	-2.11154	6.80197	0.00910756	0.0208558
	Sp140	5.53081	4.60496	935.383	3.78731e-204	2.93231e-202
	Dusp2	5.53003	4.05843	711.872	4.32809e-156	2.53719e-154
	Fcamr	5.52327	-2.11213	6.75218	0.00936516	0.0214055
	Ccr2	5.52098	3.70505	583.59	1.96302e-128	9.03393e-127
	Olfr1274-ps	5.51545	-2.11242	6.7274	0.00949615	0.0216807
	Vnn3	5.51112	0.459311	67.1617	2.54083e-16	1.61648e-15
	Fabp12	5.50571	-2.16419	6.56094	0.0104261	0.0236242
	Plekha4	5.47513	4.55065	904.766	1.4187e-197	1.05848e-195
	Ubl4b	5.47308	-2.16532	6.46133	0.0110267	0.0249149
	Psg17	5.47308	-2.16532	6.46133	0.0110267	0.0249149
	T	5.47283	-2.16528	6.46127	0.0110271	0.0249149
	Parp14	5.47269	7.18436	2648.87	0	0
	Xaf1	5.47172	6.47789	2198.61	0	0
	Itpr3os	5.46878	-2.16543	6.44893	0.011104	0.0250679
	Cyr61	5.46501	7.29533	2710.74	0	0
	Olfr1013	5.46461	-2.16556	6.43658	0.0111814	0.0252266
	Arl9	5.46081	-2.16575	6.42431	0.0112589	0.0253877
	Ifnab	5.46069	-2.16573	6.42429	0.011259	0.0253877
	Tlr13	5.45792	6.19168	1984.46	0	0
	Irgm2	5.45776	6.40781	2141.21	0	0
	Ms4a6b	5.45723	5.76909	1645	0	0
	Ffar2	5.45652	-2.16585	6.41199	0.0113373	0.0255478
	Snord55	5.45277	-2.16605	6.39976	0.0114156	0.0257128
	Gulo	5.45265	-2.16603	6.39975	0.0114157	0.0257128
	Ms4a3	5.45265	-2.16603	6.39975	0.0114157	0.0257128
	Xcl1	5.44449	-2.16631	6.37526	0.0115743	0.0260486
	Olfr19	5.44437	-2.16629	6.37525	0.0115743	0.0260486
	Helz2	5.44152	5.66227	1558.13	0	0
	Card11	5.43669	0.897967	94.4605	2.57857e-22	2.09321e-21
	Sp110	5.43457	4.73726	982.165	3.46234e-214	2.86062e-212
	Vmn1r188	5.43233	-2.16676	6.3387	0.0118152	0.0265543
	Mir150	5.42868	-2.22039	6.19155	0.0128383	0.028694
	Hspb1	5.42462	5.85152	1702.97	0	0
	Tspo	5.41786	5.83116	1684.63	0	0
	Lgals9	5.41769	6.93671	2480.03	0	0
	Serpina1f	5.40738	-2.22107	6.13006	0.0132925	0.0296337
	Rnf213	5.40377	9.46848	4022.37	0	0
	Spin3-ps	5.40318	-2.22122	6.11782	0.0133848	0.0298287
	Cnga2	5.40318	-2.22122	6.11782	0.0133848	0.0298287
	Sytl3	5.39671	2.16571	227.026	3.16414e-51	5.37642e-50
	Ifi203	5.39625	5.53631	1455.32	0	0
	Crct1	5.39471	-2.22151	6.09342	0.0135709	0.0302269
	Parp10	5.39131	6.03478	1847.93	0	0
	Samd9l	5.38942	7.99844	3084.53	0	0
	Cd3d	5.38734	1.2132	120.571	4.98656e-28	4.8914e-27
	Olfr263	5.38636	-2.22181	6.06909	0.0137591	0.0306295
	Ankrd36	5.38205	-2.22194	6.05698	0.0138537	0.0308122
	Dmrta2os	5.38194	-2.22192	6.05701	0.0138535	0.0308122
	Fnd3c2	5.38188	-2.22191	6.05703	0.0138533	0.0308122
	Tas2r141-ps4	5.37773	-2.22207	6.04491	0.0139487	0.0309985
	Olfr728	5.37342	-2.22219	6.03286	0.0140443	0.0311883
	Slc5a4a	5.36943	-2.22238	6.02072	0.0141411	0.0313751
	Asb17	5.36932	-2.22236	6.02076	0.0141408	0.0313751
	Stfa2l1	5.36932	-2.22236	6.02076	0.0141408	0.0313751
	Cyp2d41-ps	5.36922	-2.22234	6.0208	0.0141406	0.0313751
	Ifih1	5.36777	7.59833	2836.88	0	0
	Adam2	5.36501	-2.22249	6.00876	0.0142373	0.0315771
	Pkd1l1	5.36091	-2.22266	5.9967	0.014335	0.0317679
	Fbxo43	5.36091	-2.22266	5.9967	0.014335	0.0317679
	Gabrr3	5.36091	-2.22266	5.9967	0.014335	0.0317679
	Olfr1390	5.36086	-2.22265	5.99672	0.0143348	0.0317679
	Olfr1446	5.36081	-2.22264	5.99674	0.0143346	0.0317679
	H2-M9	5.35523	0.31627	58.8681	1.70658e-14	9.88419e-14
	Epsti1	5.35191	4.79745	998.143	1.29512e-217	1.09578e-215
	Obp2b	5.34393	-2.22322	5.94891	0.0147287	0.0325614
	Cybb	5.33673	5.22255	1233.51	5.22741e-268	5.64491e-266
	Arhgap8	5.33208	0.279767	57.3012	3.78257e-14	2.1603e-13
	Srgn	5.33006	6.67966	2297.99	0	0
	Tlr8	5.31799	3.05387	386.143	9.48806e-86	2.76456e-84
	Lpxn	5.31477	4.7043	951.236	1.49804e-207	1.18978e-205
	Olfr443-ps1	5.31131	-2.28002	5.72322	0.0167445	0.0367112
	Foxa3	5.30689	-2.28016	5.71128	0.0168588	0.0369301
	Gjd4	5.30689	-2.28016	5.71128	0.0168588	0.0369301
	Entpd8	5.30679	-2.28014	5.71135	0.0168581	0.0369301
	Bpi	5.30679	-2.28014	5.71135	0.0168581	0.0369301
	Syce1l	5.30674	-2.28013	5.71139	0.0168577	0.0369301
	Mrap	5.30072	2.07339	211.224	8.6481e-48	1.37726e-46
	Vmn2r19	5.29795	-2.28041	5.68755	0.0170882	0.0373848
	Gsdmc2	5.29795	-2.28041	5.68755	0.0170882	0.0373848
	Olfr172	5.29362	-2.28057	5.6756	0.0172049	0.0376268
	Olfr110	5.29362	-2.28057	5.6756	0.0172049	0.0376268
	B430319H21Rik	5.29353	-2.28055	5.67568	0.0172041	0.0376268
	Ctcflos	5.29344	-2.28053	5.67577	0.0172034	0.0376268
	Trim30d	5.29098	5.91239	1716.32	0	0
	Chrna9	5.28487	-2.28087	5.65186	0.0174394	0.0380685
	BB014433	5.28487	-2.28087	5.65186	0.0174394	0.0380685
	Olfr983	5.28487	-2.28087	5.65186	0.0174394	0.0380685
	Cebpe	5.28487	-2.28087	5.65186	0.0174394	0.0380685
	Gpr132	5.28216	1.12452	110.91	6.45941e-26	5.93422e-25
	Phf11c	5.28095	1.65486	161.042	7.31954e-37	9.18056e-36
	E130018O15Rik	5.28032	-2.28097	5.6402	0.0175557	0.038292
	Oas1h	5.27604	-2.28114	5.6283	0.0176753	0.0385159
	D330037F02Rik	5.27604	-2.28114	5.6283	0.0176753	0.0385159
	Vmn2r-ps159	5.27595	-2.28112	5.62839	0.0176744	0.0385159
	Olfr39	5.26729	-2.28144	5.60475	0.0179144	0.0390087
	BC024386	5.2672	-2.28141	5.60484	0.0179135	0.0390087
	Lypd8	5.2672	-2.28141	5.60484	0.0179135	0.0390087
	Clec2g	5.26712	-2.28139	5.60494	0.0179125	0.0390087
	Klk1b8	5.26287	-2.28157	5.59305	0.0180344	0.0392561
	Serpina3h	5.26136	0.225156	54.0784	1.94629e-13	1.07419e-12
	A530099J19Rik	5.25854	-2.28173	5.58128	0.018156	0.0394963
	Gcnt3	5.25846	-2.28171	5.58138	0.018155	0.0394963
	Hsp25-ps1	5.25842	-2.2817	5.58143	0.0181544	0.0394963
	Cd74	5.24818	5.75842	1583.41	0	0
	Itgal	5.24102	3.43312	480.68	3.32107e-106	1.23517e-104
	Atp8b4	5.22237	2.29909	241.76	1.98309e-54	3.61939e-53
	Vmn1r-ps146	5.22184	-2.341	5.35082	0.0207152	0.0446493
	Cd2	5.2142	1.98992	197.569	8.09271e-45	1.20612e-43
	Olfr541	5.21264	-2.34127	5.32746	0.0209947	0.0452162
	St6galnac1	5.19888	-2.3417	5.29254	0.0214197	0.0460589
	Adam30	5.19885	-2.34169	5.29261	0.0214189	0.0460589
	Trib3	5.19765	2.28437	238.134	1.21769e-53	2.18519e-52
	Pla2g4d	5.1944	-2.34186	5.28077	0.0215649	0.0463186
	Csf3	5.1898	-2.342	5.26923	0.0217084	0.0466023
	Olfr447	5.18528	-2.34216	5.25758	0.0218542	0.0468909
	Mybphl	5.18517	-2.34213	5.25779	0.0218516	0.0468892
	Hpx	5.18467	1.56905	150.106	1.77571e-34	2.09185e-33
	Tecrl	5.18061	-2.34228	5.24623	0.0219972	0.0471852
	Zg16	5.18061	-2.34228	5.24623	0.0219972	0.0471852
	Osgin1	5.17519	1.02007	100.949	9.77676e-24	8.36392e-23
	Rnu1b2	5.17172	-0.616651	24.4094	7.80582e-07	2.8077e-06
	Fgr	5.17157	2.50942	272.405	4.36952e-61	8.92057e-60
	Trbv15	5.17143	-2.34255	5.22334	0.0222886	0.0477479
	Lep	5.16694	-2.34272	5.2117	0.0224382	0.0480266
	Adgrg7	5.16694	-2.34272	5.2117	0.0224382	0.0480266
	Lrrc25	5.16692	3.8931	618.665	5.31302e-136	2.64267e-134
	Olfr876	5.16691	-2.34271	5.21178	0.0224372	0.0480266
	Mroh6	5.16684	-2.34269	5.21193	0.0224353	0.0480266
	Astl	5.16238	-2.34287	5.20024	0.0225866	0.0483064
	C330022C24Rik	5.16238	-2.34287	5.20024	0.0225866	0.0483064
	Trdv1	5.16238	-2.34287	5.20024	0.0225866	0.0483064
	Olfr105-ps	5.1578	-2.34301	5.18889	0.0227346	0.0485936
	Il17c	5.15777	-2.343	5.18896	0.0227336	0.0485936
	Smtnl1	5.15773	-2.34299	5.18904	0.0227326	0.0485936
	Lgals3bp	5.15017	8.30422	3099.9	0	0
	Ube2l6	5.14435	6.6078	2169.75	0	0
	Siglec1	5.14409	4.99234	1064.01	9.83813e-232	9.17517e-230
	Ifi35	5.1193	5.77886	1564.43	0	0
	Lif	5.10898	3.30279	436.466	1.2131e-96	4.01989e-95
	Tlr2	5.10855	5.36652	1277.93	1.68784e-277	1.89755e-275
	Bcl2a1b	5.10792	3.7898	578.56	2.3904e-127	1.08387e-125
	Ecm1	5.10754	5.72033	1517.78	0	0
	Ifi30	5.10362	5.55009	1397.03	6.37084e-303	8.21237e-301
	Aldh8a1	5.09162	-0.69382	22.8123	1.78957e-06	6.22681e-06
	Duoxa1	5.08702	-0.694179	22.7602	1.83873e-06	6.39084e-06
	Tap2	5.08386	6.44429	2030.65	0	0
	Aoah	5.07859	3.39691	459.553	1.22911e-101	4.29855e-100
	H2-Ab1	5.07705	4.52882	844.231	1.43885e-184	1.00642e-182
	Clec4a1	5.06974	2.5254	270.961	8.99393e-61	1.82405e-59
	Sp100	5.05435	5.20035	1165.19	2.1348e-253	2.12797e-251
	Csf2rb2	5.05337	3.37081	450.932	8.99913e-100	3.0859e-98
	Ifna4	5.05325	0.0424129	44.8089	2.18784e-11	1.08319e-10
	Serpinb2	5.04805	2.60261	284.092	1.26809e-63	2.69152e-62
	Parp9	5.04548	6.4574	2024.15	0	0
	Zfp36	5.03313	5.36788	1262.05	4.15127e-274	4.58334e-272
	Cd8a	5.02266	2.36606	244.191	5.87709e-55	1.08389e-53
	Batf2	5.00337	3.6417	522.971	2.4088e-115	9.85166e-114
	Ccr7	4.98985	-0.0180114	42.0946	8.75107e-11	4.15065e-10
	Capg	4.98917	5.41102	1278.88	1.05777e-277	1.19465e-275
	Cldn23	4.98724	-0.0183832	42.0336	9.02817e-11	4.27713e-10
	C5ar1	4.98029	3.1775	396.419	5.64566e-88	1.69102e-86
	Vmn2r-ps54	4.98015	0.84737	85.0515	2.9807e-20	2.23335e-19
	Ifi208	4.9625	4.61634	863.06	1.2921e-188	9.27487e-187
	Krt75	4.95402	1.10807	104.657	1.50816e-24	1.33139e-23
	B2m	4.95329	10.4262	4163.05	0	0
	Plin4	4.95231	5.44103	1289.44	5.85178e-280	6.76417e-278
	Bcl3	4.94433	3.07538	370.131	2.78975e-82	7.84091e-81
	Dtx3l	4.93288	7.10774	2339.01	0	0
	H2-Aa	4.93214	4.51492	818.709	4.41438e-179	2.95344e-177
	Bcl2l14	4.91389	-0.841919	19.7284	8.93942e-06	2.92683e-05
	Tm4sf19	4.90096	-0.88374	19.2598	1.14244e-05	3.70592e-05
	Tnfaip2	4.90034	4.9807	1014.11	4.88418e-221	4.21942e-219
	Tor3a	4.90028	6.72875	2137.67	0	0
	Arl11	4.90021	2.45849	253.301	6.16088e-57	1.17133e-55
	Tagln	4.89776	4.99627	1021.4	1.33365e-222	1.17691e-220
	Dsc1	4.89565	0.758538	78.198	9.52108e-19	6.70341e-18
	Fcgr1	4.89071	5.63539	1399.81	1.63356e-303	2.11684e-301
	Flnc	4.88852	6.91158	2221.04	0	0
	Slfn9	4.88435	5.8445	1544.54	0	0
	Tnfrsf9	4.88396	1.98158	187.033	1.59153e-42	2.27159e-41
	Tnfaip3	4.88167	6.03768	1689.36	0	0
	Pla1a	4.86713	3.768	549.543	4.39369e-121	1.87482e-119
	Ncf4	4.84713	2.91312	331.595	6.27466e-74	1.5716e-72
	Trim21	4.84425	5.57876	1349.93	7.14734e-293	8.75495e-291
	Serping1	4.84321	7.12242	2299.01	0	0
	Ptafr	4.83559	5.0029	1012.94	8.68866e-221	7.47984e-219
	Sucnr1	4.83117	-0.163116	35.9171	2.0684e-09	8.96113e-09
	Sele	4.82608	-0.17533	35.5699	2.47172e-09	1.06429e-08
	Tnfrsf1b	4.82021	5.5659	1335.39	9.0272e-290	1.07371e-287
	Lyz2	4.81689	7.17932	2311.55	0	0
	Itih4	4.81135	1.21396	110.935	6.37871e-26	5.86227e-25
	Ddx58	4.78945	7.00812	2216.46	0	0
	Muc5b	4.78457	1.38621	125.351	4.50061e-29	4.56381e-28
	H2-T22	4.7671	7.79556	2570.83	0	0
	Vtcn1	4.7658	-0.936868	17.6109	2.71345e-05	8.50622e-05
	Clec2i	4.76044	0.647349	69.2803	8.68565e-17	5.65291e-16
	Il18bp	4.75287	5.95281	1581.59	0	0
	Socs1	4.72978	3.63457	497.019	9.76079e-110	3.79054e-108
	Adgrg5	4.72791	-0.26216	32.1677	1.41952e-08	5.79697e-08
	Zc3h12d	4.72602	1.13269	102.928	3.60517e-24	3.1365e-23
	Pik3ap1	4.72063	5.9688	1582.5	0	0
	Prss16	4.71986	-0.263243	32.0181	1.53304e-08	6.24812e-08
	B430306N03Rik	4.71405	2.28212	220.77	7.25302e-50	1.19529e-48
	Clec12a	4.71307	2.98113	336.877	4.49058e-75	1.14336e-73
	Themis	4.71163	1.51387	134.39	4.77684e-31	5.13583e-30
	Fgl2	4.70943	6.35306	1821.64	0	0
	Ccl19	4.69144	2.4458	242.522	1.35483e-54	2.48379e-53
	Ifit1bl1	4.69104	6.01649	1607.13	0	0
	Hk3	4.68935	4.06531	626.491	1.09029e-137	5.47837e-136
	Apobec1	4.68896	5.38144	1188.74	1.95378e-258	2.00434e-256
	Gvin1	4.68795	1.79243	160	1.23477e-36	1.53852e-35
	Trim14	4.68619	1.78777	159.636	1.48262e-36	1.84176e-35
	Napsa	4.67804	2.7506	292.256	2.14284e-65	4.69804e-64
	Maff	4.67194	4.15864	655.819	5.17566e-144	2.77022e-142
	Csf2rb	4.67063	4.33148	714.942	9.44192e-157	5.57481e-155
	E330035G20Rik	4.67002	-0.29534	30.6221	3.14563e-08	1.25504e-07
	Erp27	4.66626	0.54582	63.5824	1.55984e-15	9.54155e-15
	C4b	4.66324	8.53081	2842.85	0	0
	Fam83g	4.66308	0.538429	63.2911	1.80814e-15	1.10178e-14
	S100a4	4.66303	2.99206	335.954	7.11834e-75	1.79939e-73
	Tfec	4.65403	1.45715	128.147	1.10274e-29	1.14271e-28
	Cd8b1	4.65299	1.06648	96.5113	9.16354e-23	7.57862e-22
	Nmrk2	4.65105	-0.324439	29.7875	4.83648e-08	1.90526e-07
	Stat1	4.64815	8.19604	2674.34	0	0
	Ch25h	4.64609	2.40329	234.546	7.33525e-53	1.29001e-51
	Slc15a3	4.63487	5.27052	1112.66	3.742e-242	3.61301e-240
	Matn1	4.61659	1.04044	93.6966	3.7911e-22	3.05834e-21
	Klrd1	4.61398	-0.355628	28.6688	8.61314e-08	3.32702e-07
	Rab20	4.61051	3.67117	495.766	1.82155e-109	7.01851e-108
	Il7r	4.60643	3.95481	580.889	7.51298e-128	3.4255e-126
	Emp1	4.59966	5.20043	1066.3	3.18311e-232	2.9799e-230
	Ubash3a	4.5936	-0.372198	28.0797	1.16752e-07	4.47053e-07
	Slc2a2	4.57234	1.38217	119.83	7.23956e-28	7.05922e-27
	Dhrs9	4.56733	-0.389308	27.4082	1.65182e-07	6.25396e-07
	G530012D18Rik	4.5663	0.7438	72.9964	1.32313e-17	8.93002e-17
	Cdkn1a	4.55341	6.42217	1796.48	0	0
	Parp3	4.54233	5.75709	1377.13	1.11916e-298	1.42771e-296
	Pim1	4.53968	5.70392	1342.73	2.45219e-291	2.94515e-289
	Gimap4	4.53786	2.46599	238.314	1.11272e-53	1.99974e-52
	Gimap3	4.53559	0.430052	56.7603	4.979e-14	2.82396e-13
	Lat	4.53134	2.00376	178.588	1.09921e-40	1.50354e-39
	Pla2g4c	4.52587	0.427411	56.421	5.91568e-14	3.34213e-13
	Myo1g	4.52293	3.26515	385.19	1.52594e-85	4.41482e-84
	Neurl3	4.5121	2.58842	256.431	1.28757e-57	2.48638e-56
	Tnfrsf12a	4.51199	5.46217	1189.1	1.63383e-258	1.68312e-256
	Casp1	4.50772	4.0761	607.616	1.28479e-133	6.20249e-132
	Steap4	4.50109	2.08508	186.933	1.67325e-42	2.38685e-41
	Adgre4	4.4915	-0.455276	25.2698	4.99622e-07	1.8251e-06
	Lrg1	4.48781	2.82259	294.251	7.9097e-66	1.74816e-64
	Tigit	4.48273	0.666895	67.2624	2.41447e-16	1.53768e-15
	Clec4a3	4.47852	2.86902	302.021	1.62989e-67	3.69516e-66
	Herc6	4.47849	6.99343	2044.22	0	0
	C3ar1	4.47767	4.92498	903.728	2.37022e-197	1.76305e-195
	Foxf1	4.47586	0.888885	81.326	1.95827e-19	1.42604e-18
	Tnfsf10	4.47236	4.76077	836.439	6.80588e-183	4.69377e-181
	H2-Eb1	4.46639	3.45492	426.137	2.08391e-94	6.72449e-93
	Oit3	4.46531	-0.48823	24.3997	7.84498e-07	2.82096e-06
	Saa1	4.44699	-0.475369	24.3802	7.92475e-07	2.8484e-06
	BE692007	4.44287	2.58892	253.07	6.91581e-57	1.31384e-55
	Itga5	4.44074	5.334	1098.88	3.34023e-239	3.21249e-237
	Cxcl3	4.43939	-0.506182	23.7961	1.0732e-06	3.81288e-06
	Mcoln2	4.43276	-0.491684	23.9431	9.94331e-07	3.54598e-06
	Cd177	4.42599	-0.508051	23.604	1.18581e-06	4.1966e-06
	Patl2	4.41001	4.29732	665.778	3.69242e-146	2.01577e-144
	Cd96	4.40917	-0.525071	23.1367	1.51182e-06	5.30385e-06
	Apobec3	4.4079	4.53682	744.471	4.1397e-163	2.53541e-161
	Cebpd	4.40789	5.68187	1287.41	1.58706e-279	1.81744e-277
	Osmr	4.40477	5.39644	1123.25	2.01998e-244	1.96576e-242
	Ptprcap	4.39344	1.20868	102.384	4.74306e-24	4.10182e-23
	Rac2	4.39083	4.23769	643.805	2.01347e-141	1.05252e-139
	Rnase6	4.38553	1.75391	147.606	6.23144e-34	7.21997e-33
	Mcemp1	4.38398	2.31728	211.592	7.19154e-48	1.14827e-46
	Cnksr1	4.37013	0.807131	73.9948	7.98288e-18	5.43697e-17
	H2-M3	4.36778	4.44532	707.086	4.6468e-155	2.69832e-153
	Cd5	4.35695	0.782297	72.5704	1.64157e-17	1.10249e-16
	Mpeg1	4.35546	8.14069	2430.42	0	0
	Hck	4.34939	5.07488	945.548	2.4914e-206	1.95977e-204
	Muc2	4.34738	1.15807	97.8872	4.57804e-23	3.83909e-22
	Sh2d1b1	4.34323	0.245643	47.283	6.19301e-12	3.1582e-11
	Tlr7	4.3423	5.57699	1205.84	4.2966e-262	4.5402e-260
	Fstl3	4.34126	2.02564	174.142	1.02242e-39	1.3681e-38
	Acp5	4.3361	1.82059	151.96	6.99694e-35	8.34246e-34
	Cxcr3	4.33388	-0.597485	21.4844	3.57328e-06	1.21148e-05
	Ptprc	4.32788	6.22876	1592	0	0
	Lck	4.31895	3.11425	336.274	6.06794e-75	1.53861e-73
	Olfr91	4.31553	-0.582545	21.4038	3.72657e-06	1.26119e-05
	Csrnp1	4.31493	6.43015	1693.95	0	0
	Fas	4.30718	3.22555	359.099	6.85073e-80	1.85967e-78
	Ctsw	4.30277	1.12926	94.4949	2.53423e-22	2.05993e-21
	S100a8	4.29207	1.41202	116.037	4.88544e-27	4.64239e-26
	Lrrc63	4.29154	-1.34158	11.3484	0.00075551	0.00201948
	Pdcd1lg2	4.28702	-0.618465	20.7918	5.12832e-06	1.71345e-05
	Fcer1g	4.28547	5.85604	1353.62	1.16479e-293	1.4484e-291
	Akr1b8	4.27492	1.25338	103.326	2.94899e-24	2.57563e-23
	Glrp1	4.27439	-0.654057	20.365	6.40869e-06	2.12367e-05
	Samhd1	4.27278	7.1257	1980.12	0	0
	Trim6	4.27093	2.21308	193.475	6.29858e-44	9.23079e-43
	Tapbp	4.26741	8.00211	2309.26	0	0
	Hspa1a	4.26332	5.28708	1027.75	5.80171e-224	5.15682e-222
	Cxcr4	4.2632	4.2533	629.775	2.13482e-138	1.07929e-136
	Thbs1	4.25956	7.22867	2010.93	0	0
	Rhbdf2	4.25791	3.25414	361.273	2.31588e-80	6.32845e-79
	Pdcd1	4.25593	0.458054	54.8868	1.29028e-13	7.18248e-13
	Cebpb	4.25399	4.69518	771.184	7.3756e-169	4.64436e-167
	C2	4.25192	3.90224	522.474	3.08491e-115	1.25751e-113
	Nes	4.24892	6.51867	1710.56	0	0
	Glipr2	4.24742	5.99166	1425.8	0	6.24132e-307
	Ms4a2	4.24327	-1.37373	10.8702	0.000977702	0.00257675
	Rnf125	4.24313	3.27869	365.25	3.18369e-81	8.82722e-80
	Zmynd15	4.24273	1.72883	140.977	1.74262e-32	1.95556e-31
	Tcaf3	4.24215	-0.204925	30.9005	2.72531e-08	1.09194e-07
	Cmpk2	4.24071	8.21339	2371.93	0	0
	C430019N01Rik	4.23705	-0.67507	19.799	8.6152e-06	2.82594e-05
	Lpin3	4.23698	3.11904	330.956	8.63249e-74	2.1534e-72
	Clec7a	4.23641	2.5239	231.934	2.7113e-52	4.72099e-51
	Trim12a	4.22379	5.17329	962.308	6.3052e-210	5.08985e-208
	Batf	4.22363	1.35254	109.527	1.29645e-25	1.17786e-24
	Tlr9	4.22177	4.79465	799.768	5.22682e-175	3.40448e-173
	Cd180	4.22145	5.29335	1019.86	2.85235e-222	2.49921e-220
	Igfals	4.21971	-0.232403	30.0171	4.29647e-08	1.69851e-07
	Mgam2-ps	4.21248	-1.40549	10.5088	0.00118862	0.0030978
	Dok1	4.19702	4.1695	593.966	1.13173e-130	5.34824e-129
	Cd40	4.1919	3.19068	342.29	3.01235e-76	7.78248e-75
	Cd80	4.18876	1.01892	84.711	3.54006e-20	2.64201e-19
	Gsdmd	4.16781	3.97971	533.76	1.12549e-117	4.68877e-116
	Rhoj	4.1602	5.27753	995.805	4.10766e-217	3.4517e-215
	Fcgr2b	4.15392	5.71741	1224.83	3.74e-266	4.00359e-264
	Igsf6	4.14765	3.67918	449.441	1.89123e-99	6.43149e-98
	Ltb4r1	4.14518	1.12878	91.5877	1.09894e-21	8.68605e-21
	Slc43a3	4.14332	3.06945	313.873	4.37397e-70	1.02956e-68
	Ctla2a	4.13959	5.55378	1130.39	5.9887e-246	5.89791e-244
	Padi4	4.13952	-0.756461	18.1725	2.02019e-05	6.41051e-05
	Gadd45g	4.13831	6.59505	1696.13	0	0
	Hal	4.13671	-0.756759	18.1422	2.05258e-05	6.50575e-05
	Cd22	4.13557	0.0661392	38.658	5.0764e-10	2.28954e-09
	Elf4	4.13509	4.40445	655.089	7.43597e-144	3.97139e-142
	Misp	4.135	1.8241	145.74	1.5914e-33	1.82495e-32
	Gpr174	4.13157	0.573446	58.3909	2.17456e-14	1.25512e-13
	Il4ra	4.12691	6.20122	1491.8	0	0
	Dnase1l3	4.12477	1.90345	153.048	4.0519e-35	4.85932e-34
	Cpa4	4.12247	-0.295526	27.3771	1.67861e-07	6.35148e-07
	Parp12	4.11878	6.60602	1692.15	0	0
	Arhgap9	4.11715	2.78363	264.623	2.13956e-59	4.24139e-58
	Crybg1	4.10461	4.67014	733.825	8.10959e-161	4.89378e-159
	Fosb	4.10263	5.35559	1017.77	8.00813e-222	6.96707e-220
	Jaml	4.09828	3.77908	469.705	7.83821e-104	2.81319e-102
	Slfn5	4.08992	6.46752	1606.71	0	0
	Trim25	4.07981	5.96859	1346.09	4.70826e-292	5.71044e-290
	Tas2r126	4.0744	-1.54075	9.02945	0.00265754	0.00660855
	Tgif1	4.07439	4.0893	552.331	1.09851e-121	4.72838e-120
	P2ry2	4.06891	2.16699	179.339	7.54202e-41	1.03797e-39
	Txk	4.06765	0.722905	64.6085	9.26975e-16	5.74598e-15
	Lsp1	4.06324	4.77564	760.317	1.60792e-166	9.97194e-165
	Cd53	4.0626	6.39542	1558.09	0	0
	Naip2	4.06155	4.49586	670.199	4.11695e-147	2.25252e-145
	Tspan2os	4.039	-1.5094	9.01399	0.00268011	0.00666132
	Slc11a1	4.03783	4.52743	675.569	2.86677e-148	1.57903e-146
	Lrit3	4.03351	-0.842499	16.5299	4.79397e-05	0.000146679
	Tuba1c	4.03144	4.8984	796.427	2.73552e-174	1.77707e-172
	Tmem252	4.02952	4.22166	583.986	1.61221e-128	7.43337e-127
	Irf4	4.02893	1.16688	91.5895	1.09794e-21	8.68096e-21
	Zc3hav1	4.0247	6.54631	1613.86	0	0
	Duox2	4.02272	-0.843504	16.4236	5.07032e-05	0.000154615
	Trex1	4.02143	4.84623	774.965	1.1329e-169	7.18898e-168
	Nuak2	4.01887	3.85924	480.871	3.01974e-106	1.1248e-104
	C330002G04Rik	4.01289	-0.864384	16.1855	5.74879e-05	0.000174118
	Zc3h12a	4.00749	2.57905	227.374	2.65837e-51	4.52641e-50
	Ms4a7	4.00611	2.71969	247.928	9.05651e-56	1.68925e-54
	Pde6b	4.00189	1.95944	153.873	2.6768e-35	3.22908e-34
	Evi2b	3.99845	1.95333	153.218	3.71937e-35	4.46488e-34
	Plin2	3.98584	6.2367	1446.65	0	0
	Tmem236	3.98576	-0.0586519	33.2067	8.31924e-09	3.44828e-08
	Grap2	3.98516	0.825114	69.0245	9.88725e-17	6.41122e-16
	Slc17a9	3.98482	-0.0701577	32.9691	9.40023e-09	3.88458e-08
	Mvp	3.98097	6.51064	1574.25	0	0
	Itgb7	3.96837	3.83035	466.985	3.03654e-103	1.07883e-101
	Glb1l3	3.96828	-1.5802	8.31502	0.00393299	0.00954219
	Cd28	3.96592	2.20319	178.716	1.03088e-40	1.414e-39
	Fxyd5	3.96527	5.07223	851.967	3.12819e-186	2.20055e-184
	Tas2r135	3.96223	-0.0841604	32.2884	1.33404e-08	5.46423e-08
	Tg	3.9601	-0.438855	22.7956	1.80518e-06	6.2776e-06
	Chaf1b	3.95953	1.57089	119	1.09928e-27	1.06598e-26
	Zglp1	3.95465	-1.58091	8.24752	0.00408194	0.00987245
	Spi1	3.95218	4.74758	727.734	1.66097e-159	9.95006e-158
	Casp12	3.94823	4.11143	539.679	5.92719e-119	2.49886e-117
	F13a1	3.94214	5.29903	945.782	2.21917e-206	1.75122e-204
	Hspb7	3.93392	-0.471087	21.9805	2.75922e-06	9.45639e-06
	Mir155hg	3.93325	-0.110704	31.2735	2.2491e-08	9.05856e-08
	S100a11	3.93305	3.1884	319.49	2.64627e-71	6.3256e-70
	Vwce	3.93223	-0.110816	31.254	2.27182e-08	9.14412e-08
	Slfn5os	3.93188	0.938443	74.6599	5.70139e-18	3.90687e-17
	Mtfr2	3.93172	0.387037	48.31	3.66896e-12	1.8922e-11
	Irf9	3.93134	5.93456	1267.21	3.28559e-275	3.66038e-273
	Gadd45b	3.91551	6.22437	1409.21	1.61578e-305	2.10488e-303
	Lax1	3.91545	0.924958	73.4918	1.02967e-17	6.96664e-17
	Apol11b	3.91112	-0.935115	14.8102	0.00011899	0.0003491
	Tmem45a2	3.90914	-0.935601	14.7909	0.000120214	0.00035244
	Mir142hg	3.90751	-0.474176	21.6156	3.33707e-06	1.13468e-05
	Gpr31b	3.89363	0.75025	63.1013	1.99091e-15	1.21062e-14
	Cyba	3.89319	5.37949	968.382	3.13644e-211	2.54021e-209
	Birc3	3.88389	4.47093	630.066	1.84781e-138	9.36112e-137
	B3gnt3	3.88266	2.12702	166.458	4.83088e-38	6.22403e-37
	Itk	3.87363	1.91472	144.296	3.28757e-33	3.74564e-32
	Lcp2	3.87204	4.69353	693.777	3.41968e-152	1.93554e-150
	Edn1	3.86745	3.02238	284.4	1.08702e-63	2.31318e-62
	Myd88	3.86647	4.50517	636.549	7.38848e-140	3.7741e-138
	A530040E14Rik	3.8662	1.74478	129.78	4.85087e-30	5.08443e-29
	Olfr455	3.85676	0.319367	44.8822	2.10749e-11	1.04488e-10
	Trim34a	3.85146	4.36289	593.699	1.29253e-130	6.09643e-129
	Trim30e-ps1	3.84657	-1.00588	13.8139	0.000201985	0.000577526
	Sphk1	3.84588	4.85949	739.884	4.02348e-162	2.44598e-160
	Adamts14	3.83995	0.85705	68.0853	1.59119e-16	1.02352e-15
	Tagln2	3.8386	4.96935	779.136	1.43428e-170	9.17232e-169
	Il3ra	3.83723	2.31219	184.694	5.14362e-42	7.2325e-41
	Slc5a4b	3.83227	-1.00697	13.6938	0.000215325	0.000613673
	Nfkbia	3.82758	6.70054	1580.85	0	0
	Olfr267	3.82102	-0.23211	27.2222	1.81857e-07	6.85472e-07
	Nmi	3.81638	4.96534	772.236	4.37809e-169	2.76392e-167
	Klrg2	3.81078	1.77415	130.022	4.2949e-30	4.50745e-29
	Fabp4	3.79552	-1.03253	13.2435	0.000273707	0.000770956
	P2ry4	3.79195	-1.03281	13.2142	0.000278026	0.000782138
	C230024C17Rik	3.78265	-1.69691	6.96352	0.00832058	0.0191656
	Cnr2	3.77192	1.49	107.283	4.01513e-25	3.59609e-24
	Was	3.76855	2.96492	267.366	5.42717e-60	1.08813e-58
	B4galt1	3.76842	5.48586	978.37	2.2565e-213	1.84576e-211
	Rab19	3.76528	0.930146	70.8289	3.96444e-17	2.62036e-16
	Ifnlr1	3.76487	-1.05792	12.8515	0.000337417	0.000941366
	Phldb3	3.76207	0.236991	40.8439	1.65862e-10	7.72985e-10
	Trcg1	3.75686	-0.00383834	33.12	8.69832e-09	3.60177e-08
	Tmem140	3.74547	3.93406	462.904	2.31758e-102	8.19846e-101
	Rpl7a-ps9	3.74294	-1.73653	6.63632	0.00999393	0.0227224
	Itgb2	3.73917	5.28571	881.12	1.70153e-192	1.24683e-190
	H2-K2	3.73157	2.51121	201.48	1.14018e-45	1.73393e-44
	Hlx	3.72948	1.02136	75.5359	3.65999e-18	2.52204e-17
	Vmn2r83	3.72478	-1.10849	12.2457	0.00046661	0.00127976
	Cd48	3.72465	2.31213	178.677	1.05127e-40	1.44117e-39
	Hcls1	3.72425	4.78911	690.638	1.62312e-151	9.14484e-150
	Aspg	3.72061	3.59561	380.883	1.3075e-84	3.75196e-83
	Tfpi2	3.71865	-1.08491	12.3439	0.000442687	0.00121699
	Xirp1	3.71842	0.743054	59.8332	1.04548e-14	6.12438e-14
	Olfr457	3.71648	0.738085	59.599	1.17746e-14	6.87627e-14
	Uts2r	3.69619	-1.11058	12.0274	0.000524529	0.00142874
	Clec12b	3.69518	-0.338582	23.6097	1.18233e-06	4.1855e-06
	Gnb3	3.69496	-0.32493	23.8214	1.05919e-06	3.76635e-06
	Eif4ebp1	3.694	3.80009	423.29	8.60789e-94	2.73464e-92
	Retnlg	3.68401	0.179499	37.9079	7.45447e-10	3.32253e-09
	Ctse	3.68095	0.17935	37.8368	7.731e-10	3.43955e-09
	Irf5	3.67979	5.51375	961.736	8.36472e-210	6.73032e-208
	Tmem154	3.67849	1.30389	91.9857	8.98935e-22	7.13727e-21
	A630031M04Rik	3.67821	-1.77869	6.25283	0.0124017	0.0277785
	Fes	3.67692	4.2093	522.571	2.93924e-115	1.20012e-113
	Il15ra	3.66947	4.62156	630.573	1.43625e-138	7.29114e-137
	Snx20	3.66331	3.31664	318.785	3.76194e-71	8.97508e-70
	Cav3	3.6531	-1.13847	11.5607	0.000673967	0.00181293
	Lipg	3.64263	4.19036	511.831	6.14645e-113	2.46068e-111
	Hspa1b	3.63438	6.01219	1186.94	4.74457e-258	4.84714e-256
	Nctc1	3.63233	-1.82092	5.98024	0.0144693	0.0320397
	Irf8	3.63186	5.2898	851.352	4.24058e-186	2.97457e-184
	Cd86	3.62971	4.01185	464.949	8.37179e-103	2.96578e-101
	Olfr699	3.62562	-1.8212	5.95541	0.0146745	0.032456
	Muc13	3.62133	0.124793	35.4894	2.57595e-09	1.10762e-08
	A3galt2	3.61956	1.14186	80.3869	3.14794e-19	2.26823e-18
	Abcc2	3.61845	0.11468	35.2361	2.93357e-09	1.25788e-08
	Rrh	3.6167	0.794648	60.579	7.15966e-15	4.2344e-14
	Tecta	3.6156	0.48698	47.6225	5.20867e-12	2.66839e-11
	Avpr2	3.615	-0.717164	16.1862	5.74675e-05	0.000174078
	Nfil3	3.61405	5.61284	983.869	1.49237e-214	1.23716e-212
	Rufy4	3.60603	-1.16647	11.0786	0.000873701	0.00231604
	Cdca5	3.60357	-1.16698	11.0595	0.000882763	0.00233855
	Rhbg	3.59782	-0.736495	15.8877	6.72784e-05	0.000202526
	Irak3	3.59504	1.9839	139.124	4.42092e-32	4.88983e-31
	Eda2r	3.59272	2.08444	148.871	3.30207e-34	3.86041e-33
	Ptpn22	3.59147	3.94441	443.069	4.52008e-98	1.5162e-96
	Tagap	3.58999	3.68415	383.472	3.59479e-85	1.03639e-83
	Epcam	3.58723	0.765945	58.6223	1.93346e-14	1.11851e-13
	Cd300ld	3.58075	0.613177	51.7074	6.5029e-13	3.49047e-12
	Tcirg1	3.57884	5.63535	981.6	4.57615e-214	3.76821e-212
	Otoa	3.57467	0.0792315	33.6668	6.5674e-09	2.7434e-08
	Ly6c1	3.55963	6.34089	1289.83	4.83178e-280	5.61148e-278
	Eif2ak2	3.55906	6.48635	1347.7	2.13494e-292	2.60219e-290
	Fam83f	3.55711	2.39209	177.51	1.88774e-40	2.57211e-39
	Slc6a21	3.55659	-1.22144	10.4485	0.00122805	0.00319581
	Fasl	3.55429	0.425585	44.6646	2.35506e-11	1.16317e-10
	Pstpip1	3.54504	3.88646	422.632	1.19525e-93	3.78741e-92
	Ctsc	3.54322	6.11872	1196.21	4.92414e-260	5.13717e-258
	Csf1	3.54322	7.22651	1563.54	0	0
	Smco2	3.5413	-1.86649	5.55365	0.0184447	0.0400642
	Runx1	3.53188	3.73125	386.225	9.10716e-86	2.65672e-84
	Scd4	3.531	0.838433	61.3007	4.96366e-15	2.95694e-14
	Sh3bp2	3.52884	4.35592	532.821	1.79484e-117	7.45208e-116
	Cd3e	3.52804	0.713653	54.9983	1.21923e-13	6.79308e-13
	Arhgap30	3.52787	4.5938	592.838	1.98293e-130	9.31714e-129
	Eef1akmt4	3.52775	2.40481	177.19	2.21646e-40	3.00835e-39
	Wnt11	3.52643	0.570062	49.1603	2.37891e-12	1.23986e-11
	Has2	3.5259	2.13118	149.905	1.96449e-34	2.31093e-33
	Bach2it1	3.52147	-1.91037	5.38661	0.0202946	0.0438387
	Alox5ap	3.52114	4.02249	450.6	1.06193e-99	3.63136e-98
	Gimap9	3.52041	0.700302	54.3438	1.70056e-13	9.40889e-13
	Muc1	3.51485	0.403056	43.1633	5.06899e-11	2.44282e-10
	EPPK1	3.51233	2.50977	187.776	1.09697e-42	1.57209e-41
	Cldn15	3.51126	-0.47267	19.3051	1.11564e-05	3.6228e-05
	Sbno2	3.50723	6.25105	1229.67	3.46867e-267	3.72935e-265
	Tnfrsf1a	3.50451	5.30289	817.996	6.28364e-179	4.19267e-177
	Rps3a2	3.4975	-1.91118	5.30502	0.0212668	0.04577
	Egr4	3.49565	5.7139	986.164	4.80456e-215	3.99639e-213
	Pabpc1l	3.49165	0.543702	47.5976	5.27532e-12	2.70197e-11
	Gmfg-ps	3.48946	-1.28006	9.71673	0.00182668	0.00464663
	Tmem156	3.48852	0.375737	41.937	9.48501e-11	4.48924e-10
	Angptl4	3.48785	3.96386	431.728	1.28547e-95	4.19754e-94
	Mmp19	3.48668	4.13039	470.701	4.77427e-104	1.71602e-102
	Apod	3.48117	10.4541	2457.99	0	0
	H2-DMb1	3.48046	3.14543	270.586	1.08461e-60	2.19606e-59
	AU020206	3.47683	5.45856	870.851	2.73633e-190	1.98735e-188
	Dgat2l6	3.4767	-1.28049	9.63795	0.0019067	0.00483969
	Zfp148-ps1	3.47505	-1.2807	9.62597	0.00191918	0.00486934
	C8a	3.46921	-1.30918	9.44441	0.0021187	0.00534473
	Neat1	3.45855	7.08418	1473.44	0	0
	Txnip	3.45156	7.59408	1596.92	0	0
	Nxpe5	3.44996	-1.28255	9.46756	0.00209214	0.00527988
	Olfr920	3.43941	2.5216	184.299	6.26869e-42	8.80442e-41
	Galnt15	3.43552	6.21621	1182.61	4.00251e-257	4.05538e-255
	Naip6	3.43442	2.58579	191.593	1.61791e-43	2.35568e-42
	Slamf6	3.43354	1.16514	77.0755	1.67974e-18	1.17159e-17
	Mgam	3.43181	-0.265201	23.1811	1.47731e-06	5.18945e-06
	Ifitm2	3.43118	4.56626	565.174	1.85358e-124	8.13495e-123
	Clec4a2	3.43018	2.31215	162.366	3.76622e-37	4.75773e-36
	Slc23a4	3.43016	-1.31138	9.20366	0.00241615	0.00605046
	Pmaip1	3.42825	3.18942	272.869	3.46503e-61	7.10937e-60
	D030045P18Rik	3.42774	-1.3115	9.18937	0.00243509	0.00609231
	Slc4a11	3.4096	1.54912	99.6227	1.90799e-23	1.61933e-22
	Slc44a3	3.40837	1.80889	116.72	3.46501e-27	3.31309e-26
	S1pr4	3.4011	0.596808	48.0847	4.11533e-12	2.11752e-11
	Clec2e	3.39934	-1.34167	8.87704	0.00288874	0.00714523
	Tmem37	3.39931	1.47	94.1915	2.95337e-22	2.39351e-21
	Cd14	3.39882	3.5396	331.071	8.14857e-74	2.03475e-72
	Ctla2b	3.39764	-0.103335	27.1283	1.90901e-07	7.18352e-07
	Klhl6	3.39425	3.66727	354.735	6.04506e-79	1.6213e-77
	Cdcp1	3.39058	-0.931986	12.8111	0.000344796	0.000960972
	Il21r	3.3905	2.73979	207.086	6.87318e-47	1.07376e-45
	Igf2bp2	3.38837	2.60848	191.223	1.94828e-43	2.83001e-42
	Lat2	3.38819	3.00725	241.534	2.2204e-54	4.04053e-53
	Afp	3.3873	-1.34275	8.80395	0.00300676	0.00741554
	Vav1	3.38402	4.42124	520.431	8.52371e-115	3.4688e-113
	Hmgb2	3.38353	4.20729	471.068	3.97712e-104	1.43368e-102
	Dhh	3.38343	-0.0834915	27.2236	1.8172e-07	6.8506e-07
	Tspan32	3.38203	-0.0838351	27.1925	1.8467e-07	6.95756e-07
	A930007I19Rik	3.38181	0.586559	47.3104	6.10686e-12	3.11492e-11
	Hmcn2	3.36855	2.12611	141.595	1.27722e-32	1.4392e-31
	A630001O12Rik	3.36477	-0.598221	16.3726	5.20857e-05	0.000158635
	Dok3	3.36324	3.00859	239.538	6.02852e-54	1.08818e-52
	Adgrg4	3.3631	-1.34397	8.66236	0.00324951	0.00797827
	Rasa4	3.35817	4.87182	627.247	7.48909e-138	3.77073e-136
	Nfkbie	3.35653	4.07249	435.226	2.24942e-96	7.43396e-95
	Ikbke	3.35643	2.203	147.949	5.24604e-34	6.09546e-33
	Tmem52	3.35198	1.63274	102.857	3.73693e-24	3.24769e-23
	Vmn2r-ps3	3.35151	-1.37409	8.45424	0.00364302	0.00887629
	Vim	3.35018	8.3882	1721.19	0	0
	Wfikkn1	3.3427	0.789174	55.1099	1.15197e-13	6.42562e-13
	Ccdc7a	3.33643	-0.355896	20.5382	5.85446e-06	1.94656e-05
	Slc5a8	3.33164	-0.634728	15.7906	7.08201e-05	0.000212512
	Pkd1l2	3.33067	-0.356916	20.4494	6.13239e-06	2.03512e-05
	Ulbp1	3.32224	0.982087	64.0908	1.20527e-15	7.42061e-15
	Tnfrsf14	3.32148	2.17424	143.341	5.31225e-33	6.02177e-32
	Ctss	3.32007	8.57611	1744.14	0	0
	Stat2	3.31926	6.73336	1304.5	3.56108e-283	4.17512e-281
	Trim38	3.31375	-0.959556	12.0405	0.000520872	0.0014191
	Fyb	3.31172	4.51425	527.416	2.64023e-116	1.09252e-114
	Havcr2	3.30979	4.11747	437.528	7.14369e-97	2.37361e-95
	Nod2	3.30863	1.46286	90.6302	1.78182e-21	1.4016e-20
	Ifitm1	3.30509	3.28511	275.998	7.24716e-62	1.50576e-60
	Apobr	3.30358	2.11574	137.187	1.17076e-31	1.27715e-30
	Serpina3k	3.30333	-1.40644	8.04508	0.00456398	0.0109362
	BC018473	3.30292	0.373843	39.1787	3.88858e-10	1.76415e-09
	Olfr446	3.3011	-0.162875	24.5808	7.14173e-07	2.57749e-06
	Kmo	3.29724	1.51696	93.626	3.9287e-22	3.16416e-21
	Clcf1	3.29695	2.1926	143.716	4.3987e-33	5.00002e-32
	Rnf225	3.29354	3.11023	247.253	1.26968e-55	2.36108e-54
	Olfr544	3.29293	-1.40739	7.98651	0.00471398	0.0112715
	Grn	3.29141	7.84225	1543.24	0	0
	Btnl9	3.29039	-1.40752	7.97295	0.00474942	0.0113529
	Arid5a	3.28859	6.0183	1038.56	2.79849e-226	2.51466e-224
	Msn	3.28791	7.70431	1509.23	0	0
	Prokr1	3.27737	0.741352	51.5117	7.18395e-13	3.84346e-12
	Cdk3-ps	3.2711	-0.692568	14.8224	0.000118223	0.000346933
	Ly6g5b	3.2694	-1.43933	7.72001	0.00546259	0.0129297
	Upp1	3.26826	3.25065	266.583	8.02912e-60	1.60328e-58
	Psme2b	3.26697	3.75749	355.196	4.80382e-79	1.2898e-77
	Gzmk	3.26491	0.335807	37.5388	9.00613e-10	3.991e-09
	Rin3	3.26471	3.37975	287.164	2.73083e-64	5.87726e-63
	Nupr1	3.2514	4.73982	567.894	4.79453e-125	2.12313e-123
	Ctsh	3.24823	5.7493	906.311	6.60914e-198	4.96108e-196
	Cd84	3.2459	5.07727	662.223	2.1557e-145	1.1665e-143
	Relb	3.24525	3.91922	384.446	2.21157e-85	6.39096e-84
	Bdkrb2	3.24442	2.01324	125.619	3.93377e-29	3.9956e-28
	A530013C23Rik	3.24429	0.168327	32.398	1.2609e-08	5.1767e-08
	Mustn1	3.24378	1.81786	110.584	7.61142e-26	6.97435e-25
	Cd44	3.23995	6.99263	1317.38	6.33894e-286	7.50342e-284
	Htra4	3.23574	0.572632	44.5504	2.49636e-11	1.23049e-10
	Naip1	3.2355	0.449575	40.5768	1.90149e-10	8.8283e-10
	Plscr2	3.23408	3.78188	355.279	4.60786e-79	1.23854e-77
	Epha2	3.23041	2.98232	224.201	1.30138e-50	2.18265e-49
	Col5a3	3.22703	3.17361	250.352	2.69319e-56	5.06562e-55
	Psmb10	3.22488	6.80239	1265.98	6.01307e-275	6.66883e-273
	Syk	3.22356	4.86971	593.013	1.81725e-130	8.55496e-129
	A430093F15Rik	3.21492	-1.47372	7.29784	0.00690534	0.0161168
	Micall2	3.20801	3.66231	328.838	2.48456e-73	6.14797e-72
	Clec9a	3.20531	-0.717091	14.0529	0.000177875	0.000512219
	Mst1	3.20165	-0.735203	13.9068	0.00019225	0.0005511
	Ifit1bl2	3.19952	2.95508	218.085	2.78282e-49	4.54651e-48
	Mocos	3.19738	3.06261	231.266	3.78779e-52	6.57681e-51
	Nlrp3	3.19657	2.39764	156.3	7.91559e-36	9.67675e-35
	Tbx1	3.19573	-1.05854	10.6186	0.00112008	0.00292848
	Ly6e	3.19137	8.63599	1652.45	0	0
	Olfr1392	3.19041	-0.75512	13.6841	0.000216436	0.000616483
	Map3k6	3.18929	3.61355	317.963	5.67322e-71	1.34957e-69
	Smc1b	3.18761	0.113821	30.3017	3.71029e-08	1.47245e-07
	Ppp1r15a	3.18689	6.04792	1006.31	2.29741e-219	1.95725e-217
	Pml	3.18404	5.70325	863.01	1.32448e-188	9.47963e-187
	Ptpn6	3.17854	3.8807	366.467	1.73489e-81	4.83199e-80
	Hrc	3.17809	-1.50761	6.97667	0.00825964	0.0190306
	Anxa2	3.17456	6.14838	1035.32	1.3862e-225	1.23658e-223
	Gem	3.17377	3.54014	303.354	8.37178e-68	1.91207e-66
	Olfr1441	3.17147	-1.50822	6.94388	0.0084124	0.0193716
	Slc24a1	3.16927	0.408259	38.1156	6.70191e-10	2.99633e-09
	A630001G21Rik	3.16836	1.11352	66.9196	2.87251e-16	1.82325e-15
	Slc22a12	3.16416	0.110265	29.7769	4.86286e-08	1.91535e-07
	Lrrc71	3.15258	1.71539	100.833	1.03639e-23	8.8508e-23
	Tmem71	3.14868	0.626869	44.5943	2.44103e-11	1.20418e-10
	Clca3a1	3.1485	1.38189	80.7401	2.63326e-19	1.90575e-18
	Crispld2	3.14831	4.22863	432.832	7.41442e-96	2.43725e-94
	Zbtb42	3.148	1.77659	104.03	2.06846e-24	1.81884e-23
	Cd101	3.14732	0.722503	48.3599	3.57677e-12	1.84504e-11
	S100a6	3.14696	5.91871	934.339	6.34445e-204	4.89676e-202
	Gimap5	3.14599	1.37655	80.4393	3.06565e-19	2.21088e-18
	Tlr6	3.14544	0.90834	56.5841	5.44534e-14	3.08136e-13
	Ttll10	3.14442	-1.54241	6.67677	0.00976965	0.0222494
	Majin	3.14278	0.0883427	28.9951	7.27813e-08	2.82642e-07
	Trbv16	3.14246	-1.50976	6.80325	0.00910105	0.0208463
	A530032D15Rik	3.14076	1.37564	80.1335	3.57826e-19	2.57603e-18
	A730049H05Rik	3.13411	0.499823	40.3623	2.12201e-10	9.81331e-10
	Col4a1	3.13384	7.52257	1363.6	8.64952e-296	1.08653e-293
	Slc43a1	3.13375	0.364296	36.4495	1.57416e-09	6.87797e-09
	Slc18a1	3.13331	0.348725	36.1607	1.8255e-09	7.94374e-09
	Spesp1	3.12784	-1.54321	6.59942	0.0102031	0.0231617
	Casp8	3.12355	3.90916	363.618	7.18687e-81	1.98372e-79
	Clic1	3.11891	5.67443	827.45	5.82821e-181	3.95307e-179
	Pycard	3.11294	4.40277	461.795	4.02534e-102	1.41583e-100
	Nxnl2	3.10866	-1.57847	6.37234	0.0115933	0.0260889
	Igkc	3.10715	-0.542936	15.4935	8.28666e-05	0.000247244
	Tnip3	3.10463	-0.819512	12.5521	0.000396004	0.00109612
	M1ap	3.10312	-1.13741	9.58162	0.00196609	0.00498117
	Hbegf	3.10224	6.26812	1038.26	3.23632e-226	2.8975e-224
	Tubb6	3.10143	4.79319	544.526	5.32373e-120	2.25992e-118
	Tnfsf11	3.09415	-1.54527	6.44162	0.0111497	0.0251666
	Fosl1	3.08931	3.32	258.032	5.77941e-58	1.12131e-56
	Il27ra	3.08835	-0.57677	15.0483	0.000104884	0.000309559
	Ankrd1	3.08685	-1.5794	6.2743	0.0122523	0.0274564
	Itgad	3.08343	1.91029	109.928	1.0593e-25	9.65609e-25
	Fam46c	3.08227	4.64289	506.282	9.71958e-112	3.83503e-110
	Hrct1	3.07913	0.554669	41.2676	1.33557e-10	6.25984e-10
	Cd7	3.07794	-0.561765	15.0374	0.00010549	0.000311201
	Cyp2j13	3.0761	-0.841391	12.1869	0.000481556	0.00131782
	Spidr	3.07266	4.25723	424.628	4.42049e-94	1.41715e-92
	Cmklr1	3.07202	3.71921	320.568	1.54407e-71	3.7017e-70
	Prph2	3.06769	-1.61541	6.05226	0.0138908	0.0308863
	Psme1	3.06281	6.81603	1174.59	2.07589e-255	2.09469e-253
	Angpt4	3.06098	1.09541	63.1829	1.91023e-15	1.163e-14
	Fermt3	3.0596	4.40755	451.9	5.55718e-100	1.91361e-98
	Nod1	3.05755	4.58533	488.395	7.13784e-108	2.69955e-106
	Dock2	3.05735	5.10555	617.504	9.46054e-136	4.67727e-134
	Guca1b	3.05392	-0.843858	11.9906	0.000534985	0.00145529
	Cd300lb	3.04051	-1.61649	5.93464	0.0148484	0.0328053
	Trafd1	3.03858	7.38913	1273.25	1.68316e-276	1.88369e-274
	Spdef	3.037	0.91542	54.1825	1.84596e-13	1.02019e-12
	Cdt1	3.03631	3.01666	210.622	1.1689e-47	1.85436e-46
	Ucp1	3.03478	-0.864891	11.717	0.000619657	0.00167452
	Fth-ps2	3.03428	-0.845495	11.8211	0.000585965	0.00158748
	Pld4	3.03154	5.00911	582.321	3.68841e-128	1.6911e-126
	Plekhg2	3.02995	3.98732	363.406	7.99113e-81	2.20324e-79
	Ccl11	3.02935	-0.865658	11.6693	0.000635756	0.00171596
	Cysltr2	3.02873	1.20098	67.6689	1.96501e-16	1.25761e-15
	Mov10	3.02204	4.21948	407.366	2.408e-90	7.40167e-89
	AU019990	3.02113	-1.61762	5.85207	0.0155611	0.0342815
	Rbp7	3.01987	-1.61743	5.84698	0.0156062	0.0343673
	Mcm10	3.01959	1.12702	63.6914	1.47591e-15	9.04392e-15
	Prdm1	3.01692	1.716	94.7464	2.23221e-22	1.81744e-21
	Tktl1	3.01369	-0.867209	11.5359	0.000683007	0.00183484
	Tmco5	3.01215	2.26287	133.58	7.17646e-31	7.65893e-30
	Il6ra	3.00709	4.59948	480.022	4.60861e-106	1.70887e-104
	Emilin2	3.00313	5.23689	640.823	8.84894e-141	4.55794e-139
	Ucp2	3.00191	6.29307	996.009	3.71441e-217	3.13194e-215
	Upk1a	2.99388	-0.653122	13.6566	0.00021963	0.000624928
	Klra13-ps	2.99353	-1.61867	5.73588	0.0166242	0.0364603
	Fcrla	2.98945	-1.6192	5.71754	0.0167987	0.0368234
	Cxcr6	2.98397	1.17043	64.7134	8.78963e-16	5.45249e-15
	Gch1	2.98289	3.17203	225.307	7.48311e-51	1.26453e-49
	Gpbar1	2.97936	-1.65526	5.54521	0.0185339	0.0402508
	Rhoh	2.97897	2.13144	121.345	3.37726e-28	3.33005e-27
	Oxgr1	2.9777	-0.05816	23.7438	1.10276e-06	3.91563e-06
	Tram2	2.97638	2.52205	153.457	3.29917e-35	3.96819e-34
	Antxr2	2.97585	3.80911	322.356	6.32359e-72	1.5279e-70
	Soat2	2.97322	1.09021	60.6137	7.03458e-15	4.16343e-14
	Fos	2.97159	6.54661	1055.38	6.95704e-230	6.41533e-228
	Dok2	2.96842	1.34051	72.8179	1.44825e-17	9.75042e-17
	Dcstamp	2.95898	-0.912097	10.8671	0.000979361	0.00258002
	Fndc9	2.95601	4.79803	509.761	1.72122e-112	6.83519e-111
	A930030B08Rik	2.95465	0.319009	32.7466	1.05395e-08	4.34369e-08
	Tnfsf9	2.95306	1.13832	62.3906	2.85517e-15	1.72255e-14
	Mdfic	2.95252	4.71145	490.462	2.55167e-108	9.69516e-107
	Rxfp4	2.95222	-1.65651	5.43537	0.0197356	0.0427024
	Lexm	2.9506	-1.65685	5.42838	0.0198147	0.0428585
	Tinagl1	2.94987	3.60805	285.201	7.28522e-64	1.55433e-62
	Ccr5	2.94798	4.72808	493.052	7.02981e-109	2.69597e-107
	Hhipl2	2.94685	-0.263867	19.2639	1.13993e-05	3.69877e-05
	Lcp1	2.94507	6.15342	928.446	1.16764e-202	8.95594e-201
	Ccdc88b	2.94498	3.67916	295.658	3.91486e-66	8.67577e-65
	Mcidas	2.94483	-1.65716	5.40471	0.0200851	0.0434167
	Cd68	2.94298	4.97618	549.25	5.08221e-121	2.16486e-119
	E230034D01Rik	2.94035	-1.65709	5.38737	0.0202857	0.0438234
	Trbc1	2.93927	1.94247	105.497	9.87459e-25	8.74226e-24
	Rps15a-ps4	2.93583	-1.65759	5.36862	0.0205049	0.0442386
	Mmp25	2.93522	-0.10772	22.3303	2.29976e-06	7.9381e-06
	Ptgdr2	2.93446	0.42415	35.174	3.02853e-09	1.29724e-08
	Ctrl	2.93227	-1.27928	7.8726	0.00502026	0.0119528
	Btc	2.92836	0.739179	44.4799	2.58783e-11	1.27404e-10
	Mapkapk3	2.9253	3.90753	332.022	5.06804e-74	1.27197e-72
	Mill2	2.92529	2.92006	189.587	4.42328e-43	6.38368e-42
	Arhgap45	2.92198	4.2265	389.922	1.44145e-86	4.2503e-85
	F730035M05Rik	2.92161	-1.69477	5.18533	0.0227811	0.0486845
	C1rl	2.91869	1.62504	85.7827	2.06015e-20	1.55354e-19
	Sh3tc1	2.91589	2.90613	187.461	1.28435e-42	1.83636e-41
	Ccl9	2.91529	3.61547	281.583	4.44423e-63	9.35225e-62
	D030040B21Rik	2.91342	-1.69537	5.15369	0.0231999	0.049515
	Cabp4	2.91263	-0.26772	18.7548	1.48847e-05	4.78054e-05
	Fam46b	2.90814	0.701222	42.8976	5.80597e-11	2.78544e-10
	Hpse	2.90811	2.29679	129.949	4.45473e-30	4.6732e-29
	Tapbpl	2.90238	5.03117	552.864	8.42555e-122	3.63302e-120
	Haspin	2.90151	0.158891	27.9131	1.27243e-07	4.85639e-07
	Snai3	2.89583	-0.475218	15.0756	0.000103377	0.000305332
	Znfx1	2.8957	8.39749	1365.33	3.69202e-296	4.66161e-294
	Rab32	2.89462	2.94398	189.633	4.32265e-43	6.24211e-42
	Nfkbiz	2.8936	4.55266	445.262	1.51633e-98	5.1072e-97
	Adap2os	2.89118	0.494526	36.3772	1.63368e-09	7.1279e-09
	Tes	2.89099	3.23309	223.89	1.52073e-50	2.54852e-49
	Hmgb1-ps5	2.88882	-0.715609	12.3373	0.000444253	0.00122116
	Fut4	2.88468	1.14383	60.7439	6.58488e-15	3.90572e-14
	Ncf2	2.8814	4.35364	405.496	6.11848e-90	1.876e-88
	Rflna	2.88102	1.59599	82.6635	9.96103e-20	7.33405e-19
	Ugt1a7c	2.87712	1.81052	94.0992	3.09412e-22	2.50511e-21
	Def6	2.87627	2.56462	150.21	1.68469e-34	1.98748e-33
	Hnf1a	2.87474	-1.31081	7.41854	0.00645704	0.015125
	Rnh1	2.87365	6.70586	1045.09	1.11529e-227	1.01702e-225
	Nptx2	2.87349	6.6987	1043.58	2.35323e-227	2.1301e-225
	Il7	2.86992	0.585949	38.4162	5.74555e-10	2.58094e-09
	Ugt1a6b	2.86973	-0.311887	17.638	2.67512e-05	8.39034e-05
	Tmem30c	2.86937	-0.983487	9.84091	0.0017074	0.0043567
	Cp	2.86927	6.56723	1006.22	2.40214e-219	2.03941e-217
	E230013L22Rik	2.86758	0.238656	29.5207	5.54973e-08	2.1758e-07
	Mafk	2.86751	5.48962	673.134	9.59659e-148	5.27405e-146
	Ampd1	2.8661	-1.00596	9.70744	0.00183594	0.00466825
	Gsdmcl2	2.86544	-0.983716	9.81237	0.0017341	0.00442071
	Adap2	2.86466	5.19143	585.381	8.06159e-129	3.74499e-127
	Spon2	2.86445	0.125456	26.6748	2.41366e-07	9.02729e-07
	Ctsz	2.86214	6.91998	1076.24	2.35409e-234	2.21222e-232
	Rubcnl	2.8605	2.44982	138.776	5.26657e-32	5.81733e-31
	Dqx1	2.86035	-0.163541	20.4093	6.26226e-06	2.07682e-05
	Gpr171	2.85572	2.59132	151.336	9.57121e-35	1.13732e-33
	Serpinf2	2.85499	-0.985106	9.73219	0.00181139	0.00460963
	Platr23	2.8534	-0.985275	9.71971	0.00182372	0.00464006
	Spp1	2.85039	7.04729	1091.74	1.12976e-237	1.08233e-235
	Ciita	2.84728	1.86496	95.7663	1.33438e-22	1.09732e-21
	Psme2	2.84659	5.24798	595.629	4.95457e-131	2.35041e-129
	Zfp36l2	2.84285	6.65796	1017.15	1.08949e-221	9.44521e-220
	Tcp10a	2.84203	-1.31236	7.23658	0.0071449	0.016635
	Hmgb1-rs16	2.84137	-1.31252	7.23278	0.00716005	0.0166602
	Mgst2	2.83021	-0.543436	13.6761	0.00021736	0.000618898
	Egr2	2.83015	4.22794	372.728	7.63505e-83	2.16072e-81
	Tlr3	2.82737	6.41759	942.841	9.49407e-206	7.42074e-204
	Ripk1	2.82609	5.06581	540.54	3.86277e-119	1.63411e-117
	Arl4d	2.82357	5.43681	642.079	4.74381e-141	2.46929e-139
	Cym	2.8208	-0.560596	13.4534	0.000244739	0.000693009
	S1pr3	2.81897	4.69435	455.465	9.41443e-101	3.26009e-99
	Naip5	2.81595	2.71581	159.895	1.30203e-36	1.61987e-35
	Igsf23	2.81583	0.536832	36.1405	1.84453e-09	8.02371e-09
	Map3k8	2.81001	3.40421	237.694	1.51765e-53	2.71754e-52
	Eng	2.80923	4.47597	412.403	1.95611e-91	6.08869e-90
	Rpl31-ps10	2.80834	-0.359143	16.3136	5.37327e-05	0.000163247
	Ctf2	2.80413	-0.778493	11.2756	0.000785722	0.00209568
	A330040F15Rik	2.8039	3.77786	291.508	3.11426e-65	6.80357e-64
	Samsn1	2.80137	3.61699	266.431	8.66133e-60	1.72673e-58
	Hspb2	2.79728	-0.778897	11.2155	0.000811584	0.00216115
	Gprc5a	2.79605	-1.03383	9.09081	0.00256984	0.00640146
	Myo15	2.79337	0.598832	37.5152	9.11599e-10	4.03896e-09
	Vnn1	2.79105	0.784254	43.3774	4.54387e-11	2.19784e-10
	Gata2	2.78819	2.84858	170.407	6.6583e-39	8.7199e-38
	Adamts1	2.78803	6.00786	810.913	2.09593e-177	1.39094e-175
	Casp7	2.78711	3.70017	276.87	4.68679e-62	9.7791e-61
	Igfbp3	2.78542	5.39495	617.304	1.04453e-135	5.15378e-134
	Art4	2.78384	-0.389513	15.6755	7.52609e-05	0.000225426
	Ocstamp	2.78192	0.516383	34.9274	3.43728e-09	1.46748e-08
	Sgca	2.78143	-0.799483	10.9805	0.000921208	0.00243516
	Spem1	2.7804	-1.0584	8.87192	0.00289684	0.00716383
	Plek	2.77793	6.35703	901.407	7.46869e-197	5.52212e-195
	Igf2bp1	2.77725	-1.37392	6.65354	0.00989781	0.0225184
	Adm	2.77604	2.36826	127.204	1.7721e-29	1.82251e-28
	Il1a	2.77545	1.5949	78.4978	8.18187e-19	5.78037e-18
	Il17ra	2.77079	5.65749	689.216	3.28703e-151	1.84772e-149
	Mt2	2.77	8.34897	1260.6	8.47325e-274	9.31339e-272
	Apol7e	2.76763	-1.05897	8.78511	0.00303796	0.00748876
	Pik3c2g	2.7635	0.485907	33.966	5.63146e-09	2.36325e-08
	Sgk1	2.76307	8.04857	1203.21	1.57552e-261	1.65773e-259
	Muc6	2.76266	0.384781	31.4308	2.07415e-08	8.37311e-08
	AI467606	2.76081	1.97082	98.5174	3.33147e-23	2.80616e-22
	Btn1a1	2.76073	1.48462	72.655	1.57272e-17	1.05682e-16
	Anxa3	2.75844	5.04121	515.305	1.09147e-113	4.41264e-112
	S100a9	2.75775	1.03299	52.4444	4.46897e-13	2.41825e-12
	Gpr18	2.75593	0.572636	36.072	1.91041e-09	8.29711e-09
	Tbc1d10c	2.75001	0.821107	43.9038	3.47284e-11	1.6935e-10
	BB123696	2.74751	-1.08425	8.53949	0.00347628	0.00848935
	Fhod1	2.74421	3.1909	202.742	6.05963e-46	9.28402e-45
	Lyn	2.7437	5.67981	685.773	1.81323e-150	1.01694e-148
	H2-T24	2.74181	4.66756	432.129	1.05233e-95	3.45458e-94
	Ada	2.73829	2.10807	106.569	5.75365e-25	5.1252e-24
	Gpr152	2.73782	-1.08495	8.47413	0.00360341	0.00878498
	Trim56	2.73599	5.90336	753.174	5.541e-165	3.41062e-163
	Dlgap5	2.7296	0.722496	39.9909	2.56598e-10	1.17978e-09
	Klri2	2.72855	-0.63555	12.1657	0.000487059	0.00133154
	Tifa	2.72557	5.0002	496.187	1.47705e-109	5.70901e-108
	Sash3	2.72522	3.23178	205.73	1.35563e-46	2.10447e-45
	Spsb1	2.72449	6.33105	868.024	1.10843e-189	8.00314e-188
	Vmn1r43	2.72371	-1.40696	6.26453	0.01232	0.0276032
	Prnd	2.72212	-1.10985	8.26404	0.00404496	0.00978972
	Pkn3	2.72204	-0.279291	17.0256	3.69193e-05	0.000114252
	Baz1a	2.72044	4.2086	348.702	1.2272e-77	3.21435e-76
	Daxx	2.71921	6.09306	807.153	1.34864e-176	8.85465e-175
	Zfp750	2.71631	0.244192	27.3866	1.67037e-07	6.32224e-07
	Clec5a	2.71555	3.10479	189.661	4.26179e-43	6.15784e-42
	Laptm5	2.71149	6.46597	895.208	1.6026e-195	1.18137e-193
	Ppp1r18	2.70746	4.91637	471.729	2.86166e-104	1.03613e-102
	Anxa4	2.70676	4.49801	394.249	1.66593e-87	4.97777e-86
	Jun	2.70222	7.54428	1079.8	4.06466e-235	3.86394e-233
	Olfr1033	2.70081	-0.294518	16.5742	4.68315e-05	0.000143431
	Atp12a	2.6946	-0.308194	16.3359	5.31022e-05	0.000161442
	Klk9	2.69278	0.103661	24.0583	9.36618e-07	3.34646e-06
	Amy2a5	2.68958	-1.43951	5.98213	0.0144539	0.0320099
	Ier2	2.68921	4.00606	309.702	3.51223e-69	8.18889e-68
	Aff1	2.68844	6.90051	971.458	6.85905e-212	5.57349e-210
	Nnmt	2.68775	0.111882	24.0828	9.24794e-07	3.30613e-06
	Filip1l	2.68481	3.96143	301.836	1.78734e-67	4.04468e-66
	Acnat1	2.68464	-1.13738	7.91241	0.00491097	0.011713
	Ltb	2.68366	-0.175007	18.5743	1.63619e-05	5.23858e-05
	Ehd4	2.67595	5.6397	648.28	2.18422e-142	1.1491e-140
	Mettl21c	2.67572	1.25714	59.4859	1.24708e-14	7.27591e-14
	Vdr	2.67189	1.45459	68.0059	1.65657e-16	1.06408e-15
	Slc2a9	2.66726	1.81073	84.7722	3.43225e-20	2.56544e-19
	Srrm3os	2.66612	-0.674928	11.3999	0.000734869	0.00196708
	AI506816	2.66433	4.78792	435.379	2.08449e-96	6.89815e-95
	Lrrc32	2.65995	3.13048	186.902	1.69942e-42	2.42278e-41
	Lrrc8e	2.65917	0.0698541	22.983	1.63761e-06	5.72235e-06
	Mfsd7a	2.65585	0.572143	34.2559	4.8523e-09	2.0478e-08
	Pax5	2.655	2.09938	101.316	8.12448e-24	6.97221e-23
	Dnah17	2.65173	1.93758	91.0745	1.42389e-21	1.12292e-20
	Xlr4a	2.65047	-1.44175	5.79625	0.0160629	0.0353079
	Flt3l	2.64774	0.937803	45.9071	1.2492e-11	6.26281e-11
	Psd4	2.64147	2.67876	142.81	6.93777e-33	7.84995e-32
	Slc35d2	2.63959	0.864655	43.035	5.41238e-11	2.60219e-10
	Btla	2.63893	0.2771	27.075	1.96237e-07	7.37979e-07
	A530076I17Rik	2.6373	0.0661482	22.5492	2.05217e-06	7.10339e-06
	Scarf1	2.63629	1.85864	85.602	2.257e-20	1.69938e-19
	Cep295nl	2.63367	-0.713582	10.9257	0.000948827	0.00250521
	Prss56	2.63139	-0.355909	15.0359	0.000105578	0.000311421
	Cdsn	2.63095	1.16884	54.3847	1.66563e-13	9.22183e-13
	Fam124b	2.63026	-1.47399	5.59181	0.0180472	0.0392769
	Arpc1b	2.62817	6.40909	838.519	2.43124e-183	1.68619e-181
	Anxa1	2.62536	3.92467	286.402	3.99612e-64	8.57042e-63
	Gadd45a	2.62405	3.89139	281.143	5.53686e-63	1.16416e-61
	Hspb8	2.62382	6.29836	810.262	2.8924e-177	1.91435e-175
	Smim3	2.62236	5.04483	477.92	1.31251e-105	4.8232e-104
	Tmco4	2.62204	3.97208	292.908	1.54738e-65	3.40161e-64
	Madcam1	2.62115	-0.933813	9.10545	0.00254936	0.00635688
	Emp3	2.61912	2.67731	140.923	1.79056e-32	2.00753e-31
	C8b	2.61726	-0.715125	10.7788	0.00102717	0.00269904
	Asb14	2.61677	1.04092	48.9549	2.64131e-12	1.37285e-11
	Hspb9	2.61475	-1.1923	7.26913	0.00701656	0.0163609
	Eid3	2.61253	-0.0827688	19.4433	1.03774e-05	3.37877e-05
	Sdc4	2.61185	8.69681	1198.87	1.33135e-260	1.39485e-258
	Arrdc4	2.61123	4.98914	462.404	2.97162e-102	1.0467e-100
	Actl7a	2.60846	-1.19272	7.23139	0.00716559	0.0166705
	Pqlc3	2.60662	3.25913	195.894	1.87443e-44	2.77847e-43
	Trim12c	2.60532	4.03701	300.232	3.98254e-67	8.98754e-66
	Olfr18	2.60317	-1.50736	5.35837	0.0206257	0.0444787
	Pkhd1l1	2.6028	1.29405	58.7458	1.81598e-14	1.05079e-13
	Syce1	2.59904	-0.0847273	19.2156	1.16916e-05	3.78662e-05
	Il10ra	2.59762	4.43185	360.143	4.07002e-80	1.1085e-78
	Gngt2	2.59756	2.38125	116.513	3.84451e-27	3.66456e-26
	Olfr461	2.59688	0.0407606	21.5153	3.5162e-06	1.19246e-05
	Ssc5d	2.59323	1.60444	71.7362	2.50418e-17	1.66816e-16
	Spc25	2.59209	1.33619	60.1145	9.06328e-15	5.32189e-14
	Ripor3	2.59124	-0.0964355	18.95	1.34371e-05	4.33144e-05
	Itgb1bp2	2.58617	-0.717769	10.5072	0.00118965	0.00309984
	Ctgf	2.58609	6.16283	761.41	9.3568e-167	5.81752e-165
	Srms	2.58125	-0.754887	10.2871	0.00134017	0.00347038
	Ptgir	2.58118	-0.736364	10.3762	0.00127704	0.00331668
	Gimap6	2.58013	3.7197	249.886	3.40115e-56	6.39234e-55
	Fam46a	2.57938	4.8062	417.443	1.58651e-92	4.99507e-91
	Scara5	2.57681	2.1953	103.027	3.42856e-24	2.98812e-23
	Rhod	2.57593	2.31792	110.896	6.50384e-26	5.97281e-25
	Malt1	2.57476	4.62268	385.714	1.17506e-85	3.40768e-84
	Klf6	2.57442	7.69214	1017.81	7.83953e-222	6.84458e-220
	Fosl2	2.57288	6.62519	860.383	4.85828e-188	3.4571e-186
	Nfkb2	2.57204	3.86872	269.644	1.73728e-60	3.50604e-59
	Fblim1	2.57092	2.26469	107.145	4.30376e-25	3.8476e-24
	E030018B13Rik	2.56828	-0.11068	18.4345	1.76066e-05	5.62319e-05
	Tyrobp	2.56804	5.48692	567.954	4.65273e-125	2.06405e-123
	Dpys	2.56534	-0.756213	10.1522	0.00144193	0.00371823
	Frrs1	2.56476	2.55117	126.525	2.49326e-29	2.55139e-28
	Map4k1	2.56356	0.925242	43.4306	4.4221e-11	2.1445e-10
	Idi2	2.56294	-0.774965	10.0429	0.00152995	0.00393039
	Erap1	2.56228	6.10228	737.169	1.54534e-161	9.3714e-160
	Vwa5a	2.56204	6.64213	858.554	1.20137e-187	8.52416e-186
	Myo1f	2.56151	3.66638	240.02	4.73715e-54	8.56339e-53
	Asf1b	2.55628	0.479035	30.3478	3.62309e-08	1.43947e-07
	Arhgdib	2.55534	4.61376	379.873	2.16288e-84	6.17777e-83
	Shisa5	2.55506	7.03789	913.687	1.72297e-199	1.30127e-197
	Platr17	2.55487	-0.579236	11.5271	0.000686267	0.00184299
	Pdpn	2.55311	5.5294	573.542	2.89374e-126	1.3025e-124
	Stat3	2.55278	7.53213	981.287	5.34147e-214	4.38375e-212
	Clec4n	2.55095	0.720701	36.2666	1.72901e-09	7.53452e-09
	Ogfr	2.55053	6.99354	904.991	1.26946e-197	9.50014e-196
	Tnfrsf13c	2.54875	-0.125003	17.9792	2.23605e-05	7.06453e-05
	Hsf2bp	2.54577	-0.421357	13.3948	0.000252498	0.000714159
	Tnfrsf4	2.54298	0.78113	38.0352	6.98384e-10	3.12068e-09
	Esyt1	2.54284	5.45305	550.795	2.35754e-121	1.013e-119
	Nradd	2.54198	0.855104	40.3676	2.11623e-10	9.79023e-10
	Slc1a5	2.54193	2.53224	123.377	1.21515e-28	1.21421e-27
	Cebpa	2.53809	4.89882	423.786	6.72222e-94	2.14111e-92
	Scgb3a1	2.53731	-1.2501	6.61204	0.0101311	0.0230087
	Ikzf1	2.53655	4.36191	336.699	4.9084e-75	1.24845e-73
	Abhd15	2.53513	1.95968	86.5903	1.3701e-20	1.04115e-19
	Trim47	2.53498	2.86559	149.86	2.00894e-34	2.36208e-33
	Tcam1	2.53492	-1.22356	6.70014	0.00964242	0.0219841
	Tpx2	2.53322	3.57598	224.768	9.79915e-51	1.65137e-49
	Rnf149	2.53153	6.00343	695.855	1.22038e-152	6.93926e-151
	Tlr1	2.53133	1.46883	63.463	1.65721e-15	1.01217e-14
	Slc31a2	2.5307	4.61154	373.798	4.47664e-83	1.26835e-81
	Sfrp1	2.52997	5.31898	514.092	1.99587e-113	8.0426e-112
	Ankle1	2.52818	-1.25028	6.56195	0.0104202	0.0236152
	B3gnt5	2.52668	4.25701	319.469	2.67299e-71	6.38329e-70
	Gpr84	2.5266	0.957229	43.6082	4.03853e-11	1.96274e-10
	Scn11a	2.52428	-0.0421747	19.2775	1.13188e-05	3.6736e-05
	Sh2b2	2.52417	3.96632	275.885	7.67071e-62	1.59242e-60
	C4bp	2.52386	-1.27804	6.43455	0.0111942	0.0252507
	Fpr1	2.52294	1.12135	49.5035	1.99729e-12	1.04406e-11
	Ugt1a5	2.52241	-0.598657	11.1365	0.000846857	0.00224924
	Lox	2.52174	2.57705	125.298	4.62208e-29	4.68121e-28
	Piwil2	2.52163	0.896719	41.3452	1.28357e-10	6.02222e-10
	Ahnak	2.52121	8.90497	1161.55	1.28208e-252	1.27282e-250
	Clic5	2.52117	4.26495	319.57	2.54168e-71	6.0815e-70
	Il5ra	2.52064	0.473193	29.4123	5.86886e-08	2.29507e-07
	Npr1	2.51858	3.86761	261.09	1.2523e-58	2.45877e-57
	Ajuba	2.51561	2.46814	116.675	3.54375e-27	3.38706e-26
	Klf4	2.50944	3.3421	194.269	4.23052e-44	6.21848e-43
	Tmc8	2.50933	-0.799023	9.51112	0.00204305	0.00516501
	Cyp1b1	2.50905	4.51244	353.71	1.00829e-78	2.68961e-77
	Loxl4	2.50748	0.450255	28.7758	8.15027e-08	3.15515e-07
	Iqgap1	2.50743	6.6452	829.613	1.99707e-181	1.36204e-179
	Fkbp5	2.50559	6.34699	763.165	3.92065e-167	2.44381e-165
	Olfr689	2.50381	-0.616979	10.8819	0.000971566	0.00256277
	Slc15a1	2.50371	-1.2793	6.3245	0.0119102	0.0267508
	Mir29a	2.49983	1.15904	50.1795	1.41556e-12	7.46947e-12
	Bak1	2.49856	5.20949	479.057	7.45142e-106	2.74232e-104
	Dram1	2.49824	1.70099	72.2013	1.97877e-17	1.32425e-16
	Plscr1	2.49365	3.33964	192.181	1.20514e-43	1.75781e-42
	Mmp13	2.49333	-0.19059	16.4392	5.02882e-05	0.000153426
	Cdk6	2.49312	4.45944	342.208	3.13762e-76	8.09761e-75
	Ccl6	2.48848	2.44345	113.178	2.06116e-26	1.92518e-25
	Il13ra1	2.48834	5.2985	496.191	1.47389e-109	5.70575e-108
	Krt8	2.4851	1.24501	52.9857	3.39304e-13	1.84823e-12
	Lrmp	2.48498	2.39626	110.017	1.01274e-25	9.23508e-25
	Prss57	2.48254	1.2408	52.7731	3.78079e-13	2.05399e-12
	Klk6	2.48163	5.66199	581.499	5.54972e-128	2.53506e-126
	Plet1	2.4804	-0.0584053	18.4062	1.78704e-05	5.70375e-05
	Wdr62	2.47978	1.75711	73.7909	8.8504e-18	6.01617e-17
	B230303O12Rik	2.4796	0.980396	43.1728	5.04429e-11	2.43187e-10
	Nfam1	2.47776	2.9668	153.238	3.68369e-35	4.4242e-34
	Procr	2.47747	1.5786	66.0562	4.44958e-16	2.79901e-15
	Fut7	2.47556	-0.472717	12.1766	0.000484199	0.00132416
	Phyhd1	2.47452	3.5965	219.438	1.41346e-49	2.31696e-48
	Aif1	2.47081	3.95616	265.693	1.25296e-59	2.49387e-58
	Icosl	2.4679	4.03034	275.509	9.25519e-62	1.9165e-60
	Accsl	2.46644	-0.82148	9.08265	0.00258133	0.00642813
	S1pr2	2.46623	3.23016	177.3	2.0973e-40	2.84998e-39
	Crybg2	2.46622	0.136866	21.8145	3.00856e-06	1.02695e-05
	Ltf	2.46187	0.427628	27.4187	1.64289e-07	6.22205e-07
	Snhg15	2.45999	2.96613	151.522	8.71987e-35	1.03816e-33
	Myc	2.45932	3.39563	194.335	4.09309e-44	6.02007e-43
	Nedd9	2.45877	5.67027	575.085	1.34419e-126	6.07254e-125
	Gmfg	2.45825	2.03731	87.008	1.10949e-20	8.46508e-20
	Fcgr3	2.45774	5.34003	495.81	1.78158e-109	6.8753e-108
	Junb	2.45685	7.14825	870.801	2.8058e-190	2.03181e-188
	Plekhg4	2.45594	1.82494	75.7853	3.2262e-18	2.22686e-17
	Dusp1	2.45576	6.52449	775.97	6.88565e-170	4.38066e-168
	Ugt1a9	2.45301	-0.655669	10.258	0.00136151	0.00352193
	Sdcbp2	2.45218	2.43479	110.134	9.54957e-26	8.71783e-25
	Gpr157	2.44764	2.5992	121.583	2.99683e-28	2.95968e-27
	Rnf135	2.44605	3.35384	188.123	9.21582e-43	1.32228e-41
	Galnt5	2.4456	1.54744	63.5749	1.56574e-15	9.5753e-15
	Inpp5d	2.44555	5.65349	565.943	1.26423e-124	5.56826e-123
	Ager	2.44357	-0.232826	15.3168	9.09863e-05	0.000270096
	Ftl2-ps	2.44235	4.83629	388.331	3.18529e-86	9.33631e-85
	Oas1c	2.44168	2.20027	95.4458	1.56855e-22	1.28559e-21
	Elmsan1	2.43879	6.58994	780.986	5.73779e-171	3.68851e-169
	Gldn	2.43805	2.84855	139.815	3.12397e-32	3.46465e-31
	Pnpla2	2.43787	5.28019	476.08	3.28061e-105	1.19662e-103
	Dysf	2.43721	3.5171	205.234	1.73806e-46	2.68967e-45
	Gdf5	2.43593	-0.356777	13.3991	0.00025192	0.000712606
	Sertad1	2.43491	4.53466	340.764	6.44992e-76	1.6542e-74
	Gdap10	2.43476	3.6531	220.634	7.76397e-50	1.27779e-48
	A630081D01Rik	2.43433	1.45919	59.634	1.15676e-14	6.76176e-14
	Tlr4	2.4293	3.74792	231.645	3.13266e-52	5.44313e-51
	Cyp2t4	2.42772	0.00533299	18.9467	1.34601e-05	4.33772e-05
	Gfap	2.42413	10.1158	1280.3	5.23744e-278	5.94244e-276
	Wnt10b	2.42311	0.294907	24.2192	8.6155e-07	3.08631e-06
	BC028528	2.42013	2.00442	83.1826	7.66262e-20	5.66211e-19
	Prn	2.41835	-1.08342	7.1405	0.00753788	0.0174723
	Zbtb32	2.41686	1.27933	52.1104	5.29698e-13	2.85689e-12
	Sesn2	2.4151	5.18903	449.663	1.69316e-99	5.76587e-98
	Pla2g3	2.41474	3.22103	170.728	5.66877e-39	7.44775e-38
	Rp1l1	2.41413	-0.886564	8.42113	0.00370995	0.0090322
	C4a	2.41225	0.191865	22.1131	2.57512e-06	8.85628e-06
	Depdc1a	2.41131	-0.524475	11.0976	0.000864805	0.00229369
	Setdb2	2.41023	4.58912	343.165	1.94584e-76	5.043e-75
	Tbx2	2.40871	0.979382	41.289	1.32101e-10	6.19279e-10
	Tnfrsf23	2.4082	0.913258	39.2143	3.81825e-10	1.73353e-09
	Myocd	2.40781	-0.0180304	18.3568	1.83391e-05	5.84273e-05
	Ier3	2.40676	3.85521	241.906	1.84391e-54	3.37287e-53
	Trac	2.40563	2.46949	109.227	1.50757e-25	1.36664e-24
	Snhg1	2.40296	4.9835	404.945	8.05122e-90	2.46247e-88
	Rnf19b	2.4006	7.09829	831.632	7.3524e-182	5.02843e-180
	Flt4	2.3954	2.75759	129.298	6.17998e-30	6.45829e-29
	Gpr151	2.38686	2.05703	84.2489	4.47105e-20	3.32875e-19
	Nlrp1b	2.38678	0.496906	27.7851	1.35948e-07	5.17896e-07
	Trim15	2.38626	0.794844	34.894	3.49678e-09	1.49159e-08
	Crybb3	2.38615	-0.404897	12.3986	0.000429904	0.0011845
	Cnga3	2.38579	-0.543752	10.7036	0.00106979	0.00280414
	Piezo1	2.38573	3.93706	249.144	4.9303e-56	9.24516e-55
	Ampd3	2.38213	5.95598	618.384	6.10988e-136	3.02679e-134
	Prx	2.38185	1.53468	60.5529	7.25509e-15	4.28981e-14
	Cstb	2.38046	5.61733	533.412	1.33789e-117	5.56424e-116
	Dkk2	2.37955	1.44808	57.251	3.88013e-14	2.21397e-13
	Per1	2.37926	7.21083	832.84	4.04317e-182	2.78064e-180
	Arc	2.37769	8.51001	995.602	4.54094e-217	3.8028e-215
	Mcm6	2.37727	4.53541	328.299	3.25171e-73	8.00603e-72
	Mgp	2.37619	5.01818	404.344	1.08609e-89	3.31358e-88
	Tnc	2.37213	6.06123	642.007	4.91703e-141	2.55405e-139
	A730090N16Rik	2.37084	-1.11118	6.75343	0.00935861	0.0213925
	Egr1	2.37038	7.88914	909.459	1.39373e-198	1.04939e-196
	Tlr5	2.36821	0.635362	30.2775	3.75689e-08	1.49047e-07
	Gypc	2.36586	2.33415	98.5632	3.2554e-23	2.74397e-22
	Tma16	2.36478	5.6017	524.074	1.39205e-115	5.7123e-114
	Erv3	2.36462	-0.889577	8.06119	0.00452359	0.0108479
	Vcam1	2.36006	6.84992	778.331	2.13752e-170	1.36342e-168
	Nlrp1a	2.35859	-0.267536	13.9078	0.000192148	0.000550872
	Gna14	2.35598	1.07986	43.3379	4.63643e-11	2.2405e-10
	Pagr1b	2.35535	0.871608	36.6257	1.43819e-09	6.30177e-09
	Sema3g	2.35526	2.62667	116.534	3.80412e-27	3.63028e-26
	Trip6	2.35353	2.87363	134.453	4.62737e-31	4.97948e-30
	Ptpn18	2.35301	2.34678	98.4168	3.50495e-23	2.94988e-22
	Amhr2	2.34865	-0.177698	15.2018	9.66973e-05	0.00028629
	Boll	2.34711	-0.71753	9.11593	0.0025348	0.00632698
	Vasp	2.34638	4.86513	368.491	6.31993e-82	1.76621e-80
	Htr2b	2.34609	1.12125	44.4288	2.65624e-11	1.30642e-10
	Fnip2	2.34519	6.81722	766.085	9.22776e-168	5.78108e-166
	Sik1	2.3427	5.27885	446.476	8.28396e-99	2.7978e-97
	Tdrd9	2.34265	-0.933041	7.73643	0.00541313	0.0128262
	Ugt1a1	2.34224	-0.736492	8.9973	0.00270469	0.00671653
	Serpina3c	2.33808	-0.913247	7.78484	0.00527001	0.0125135
	E2f8	2.33494	0.536937	27.6183	1.48187e-07	5.62954e-07
	Creb3l1	2.33433	2.94272	137.951	7.97212e-32	8.74306e-31
	Adgrg3	2.33412	-0.0702382	16.6584	4.47979e-05	0.000137562
	Gas2l3	2.33288	3.69823	211.572	7.2655e-48	1.15933e-46
	Insrr	2.33224	0.289159	22.8651	1.74114e-06	6.06603e-06
	Csrp3	2.33191	-1.37488	5.16165	0.0230938	0.0493142
	Traf3ip3	2.33126	1.33495	51.3115	7.95436e-13	4.24641e-12
	Ppp1r1c	2.32803	-0.07104	16.561	4.71584e-05	0.00014436
	Robo4	2.3271	2.80678	127.192	1.78288e-29	1.83206e-28
	Adcy4	2.32509	1.83602	70.1372	5.62741e-17	3.69572e-16
	Ugt1a10	2.31638	-0.75714	8.71125	0.00316352	0.0077819
	Ugt1a8	2.31638	-0.75714	8.71125	0.00316352	0.0077819
	G530011O06Rik	2.31297	4.69787	336.487	5.4561e-75	1.38489e-73
	Litaf	2.30854	6.20838	641.572	6.10375e-141	3.1638e-139
	Flna	2.30514	7.56064	829.347	2.27853e-181	1.54971e-179
	Snora17	2.30393	0.707158	30.8399	2.81176e-08	1.12567e-07
	Rrad	2.30374	2.10812	82.4463	1.1117e-19	8.15586e-19
	Ltbr	2.30295	4.67084	330.393	1.14307e-73	2.84566e-72
	Cd93	2.30122	4.84212	353.93	9.03645e-79	2.41308e-77
	Col4a2	2.30022	6.38611	670.4	3.72556e-147	2.04292e-145
	Pidd1	2.29789	-0.0966902	15.856	6.84145e-05	0.00020577
	Slc6a19	2.29695	0.649545	29.141	6.75027e-08	2.62806e-07
	Npc2	2.29537	7.49371	815.803	1.86114e-178	1.23846e-176
	Olfr127	2.29456	-0.456728	11.0129	0.000905252	0.00239478
	Nckap1l	2.28906	5.57936	492.159	1.09636e-108	4.19153e-107
	Ly75	2.28836	1.74672	64.9797	7.6794e-16	4.77582e-15
	Asap3	2.2856	4.24283	271.33	7.47963e-61	1.51944e-59
	Tex11	2.28549	-0.221028	13.9523	0.000187648	0.000538912
	Ccdc86	2.28361	4.36403	285.953	5.00081e-64	1.07158e-62
	Klkb1	2.27803	-0.797579	8.25806	0.0040583	0.0098201
	Ptpn7	2.27531	2.07908	79.4599	5.03007e-19	3.59284e-18
	Gtse1	2.27282	1.01391	38.9273	4.42263e-10	2.00091e-09
	Edar	2.27108	0.0874927	18.408	1.78531e-05	5.70045e-05
	Ptger2	2.26869	0.856645	34.1539	5.11329e-09	2.15388e-08
	Kcnv2	2.26668	-0.235152	13.5828	0.000228425	0.000648755
	Fcer2a	2.26563	-0.236039	13.5619	0.000230982	0.000655411
	Pik3r5	2.26533	2.61392	108.857	1.81645e-25	1.64362e-24
	C1qb	2.2595	6.63153	695.538	1.42826e-152	8.10255e-151
	Unc93b1	2.2591	5.36447	437.653	6.71346e-97	2.2367e-95
	Rarres2	2.25689	4.40216	285.373	6.68226e-64	1.42816e-62
	Spin4	2.2566	2.26262	87.8335	7.31267e-21	5.6229e-20
	Asprv1	2.25634	0.838879	33.4283	7.42376e-09	3.08699e-08
	Msrb1	2.25347	5.37345	437.647	6.73353e-97	2.24035e-95
	Myof	2.25225	4.685	320.677	1.4624e-71	3.50934e-70
	Spint1	2.24883	3.05677	138.459	6.17547e-32	6.79992e-31
	Stra6	2.24464	3.46794	175.637	4.83045e-40	6.50249e-39
	Mslnl	2.24439	-1.00643	6.82424	0.0089947	0.0206238
	Hmga1b	2.24304	5.59587	479.412	6.24306e-106	2.30105e-104
	Lst1	2.24248	2.05099	76.2876	2.50222e-18	1.73248e-17
	Il1rl2	2.23986	1.02806	38.5502	5.36468e-10	2.41425e-09
	Brip1	2.2381	1.9269	70.0988	5.73798e-17	3.76532e-16
	Furin	2.23665	6.32246	628.455	4.11175e-138	2.0745e-136
	Pilra	2.23548	1.54393	55.3412	1.02416e-13	5.72045e-13
	Col7a1	2.23506	1.54271	55.3001	1.04578e-13	5.83993e-13
	Rras	2.23288	3.09577	140.212	2.55928e-32	2.84607e-31
	Tk1	2.22982	1.44443	51.5751	6.95585e-13	3.72547e-12
	Ddit3	2.2298	5.41435	438.017	5.60168e-97	1.86882e-95
	Ehd2	2.22972	3.39405	166.674	4.33456e-38	5.59335e-37
	Insl6	2.22803	-0.163304	14.2307	0.000161838	0.000467678
	Cd300c2	2.22759	2.73431	113.947	1.39955e-26	1.3127e-25
	Rbm43	2.22688	5.32453	419.744	5.03855e-93	1.59248e-91
	Ebi3	2.22085	0.433265	23.7248	1.1137e-06	3.95163e-06
	Tor1aip1	2.22008	6.80743	697.457	5.51259e-153	3.14179e-151
	Hcst	2.21993	-0.27935	12.6116	0.000383591	0.0010638
	Mb21d1	2.21963	2.08211	76.5467	2.19483e-18	1.52308e-17
	Tiparp	2.219	6.56332	662.623	1.768e-145	9.60926e-144
	Acsm4	2.2159	-1.22212	5.52489	0.0187504	0.0406922
	Myl12a	2.21333	5.50562	450.69	1.01528e-99	3.47665e-98
	Map2k3	2.21194	4.37125	272.536	4.09195e-61	8.37472e-60
	Clec2d	2.2099	4.21837	254.028	4.28245e-57	8.16717e-56
	Tmem45a	2.20706	0.685123	28.3342	1.02375e-07	3.93592e-07
	Gal	2.20698	1.2766	45.2118	1.78119e-11	8.87027e-11
	Trib1	2.20566	5.62609	472.499	1.95084e-104	7.08432e-103
	Cep55	2.20494	-0.419966	10.8355	0.000996178	0.00262152
	Bhmt2	2.2035	-0.676111	8.5669	0.00342433	0.00837411
	Tmigd3	2.20333	-0.527633	9.60939	0.00193657	0.00491095
	Chac1	2.2028	4.05448	233.2	1.43832e-52	2.5187e-51
	Cndp2	2.20199	6.15772	584.531	1.22953e-128	5.69029e-127
	S100a3	2.19955	0.747266	29.664	5.15424e-08	2.02558e-07
	Ninj1	2.19859	4.86493	331.607	6.23571e-74	1.56344e-72
	Hmga1	2.19816	5.62404	469.434	8.96992e-104	3.21001e-102
	Aoc1	2.1976	-1.03274	6.44688	0.0111168	0.0250946
	Gucy2c	2.19672	0.994919	36.4144	1.60274e-09	6.99914e-09
	Anxa9	2.19486	-0.420707	10.7291	0.00105511	0.00276772
	Itpkc	2.19479	4.42646	275.622	8.74844e-62	1.81309e-60
	Fgf17	2.19335	-1.03225	6.4226	0.0112698	0.0254073
	Pecam1	2.18391	4.69307	305.93	2.31224e-68	5.33049e-67
	Il22	2.18326	0.784977	30.3128	3.68921e-08	1.46432e-07
	Lrrk1	2.18212	3.89728	211.867	6.26503e-48	1.00228e-46
	Adam3	2.18187	-0.713725	8.25048	0.00407529	0.00985731
	Ovgp1	2.18005	1.24208	43.3845	4.52752e-11	2.19217e-10
	A630033H20Rik	2.17822	0.889603	32.9331	9.57576e-09	3.95579e-08
	Hif3a	2.1775	2.90334	121.11	3.80116e-28	3.74055e-27
	Ifrd1	2.17548	6.12194	566.951	7.66241e-125	3.38701e-123
	Parp4	2.17526	4.54312	285.503	6.26365e-64	1.33986e-62
	Klf2	2.17306	3.12115	136.369	1.76562e-31	1.91757e-30
	Ggt5	2.17263	2.39983	89.5977	3.00073e-21	2.33948e-20
	Dennd1c	2.17187	1.20485	41.8936	9.69782e-11	4.58468e-10
	A730011C13Rik	2.16993	3.07597	132.382	1.31079e-30	1.39048e-29
	Tnfrsf11a	2.16859	4.10813	233.542	1.21241e-52	2.12461e-51
	Cd109	2.16808	3.51467	170.525	6.27481e-39	8.22204e-38
	Slc12a3	2.16799	-0.324571	11.6274	0.000650208	0.00175323
	Atp6v0a4	2.16472	0.0883613	17.1267	3.50062e-05	0.000108577
	Ptgs2	2.16315	4.74263	307.425	1.09542e-68	2.53242e-67
	44075	2.16192	1.4156	48.2829	3.71997e-12	1.9181e-11
	Amotl2	2.16144	6.3894	604.464	6.14723e-133	2.95031e-131
	Palld	2.16068	4.42345	268.325	3.35992e-60	6.74753e-59
	Zufsp	2.15755	5.87203	506.574	8.40494e-112	3.32164e-110
	Car13	2.1559	3.65678	182.448	1.58645e-41	2.20429e-40
	Fam187b	2.15571	-0.439647	10.1988	0.0014059	0.00363065
	Dtx2	2.15417	3.70893	187.45	1.29162e-42	1.84568e-41
	Lacc1	2.15379	3.60289	177.025	2.40718e-40	3.26542e-39
	Pik3cg	2.15286	4.15318	235.935	3.66046e-53	6.48842e-52
	Cnn2	2.14965	3.83901	200.482	1.88024e-45	2.84357e-44
	Mgst1	2.14944	4.81862	313.743	4.66604e-70	1.09726e-68
	Usb1	2.14929	3.81171	197.539	8.21562e-45	1.2237e-43
	Il23r	2.14535	-1.08276	5.97266	0.0145317	0.0321719
	Pnp2	2.14399	2.01307	69.3691	8.30383e-17	5.41156e-16
	Nts	2.14076	4.66702	292.988	1.48645e-65	3.27059e-64
	Cd226	2.13968	0.290075	20.0266	7.64865e-06	2.51997e-05
	Cd1d1	2.13936	0.995141	34.9307	3.4315e-09	1.46526e-08
	Angpt2	2.1387	3.3406	151.217	1.01626e-34	1.20643e-33
	Impg2	2.13534	1.45862	48.7522	2.92874e-12	1.51807e-11
	Hk2	2.13319	4.76342	302.985	1.00673e-67	2.29507e-66
	Pvr	2.13278	3.84282	198.34	5.49923e-45	8.2308e-44
	Art3	2.13157	3.03424	125.65	3.87295e-29	3.93545e-28
	Tead3	2.13119	1.80807	60.2447	8.48353e-15	4.99099e-14
	Gemin4	2.13064	1.67194	55.5779	9.08062e-14	5.08932e-13
	Csnka2ip	2.12871	-0.456577	9.81331	0.00173321	0.00441891
	Ftl1	2.1282	8.05902	772.601	3.65399e-169	2.31272e-167
	Elf1	2.12574	4.62502	284.543	1.01206e-63	2.1574e-62
	Fer1l6	2.1243	0.0539636	16.1377	5.89575e-05	0.000178394
	Alpk3	2.12371	0.493694	23.1296	1.5174e-06	5.32267e-06
	Tmem104	2.12327	4.93663	323.76	3.13714e-72	7.59483e-71
	Tnfaip8l2	2.12293	2.47286	90.0482	2.39036e-21	1.87013e-20
	Ube4bos1	2.11835	0.968153	33.7294	6.35932e-09	2.65873e-08
	Tespa1	2.11703	-0.737514	7.67598	0.00559747	0.0132134
	Emcn	2.1125	3.21352	137.657	9.24543e-32	1.0126e-30
	Nrros	2.11081	3.61017	172.062	2.9023e-39	3.83767e-38
	Nrap	2.11022	1.91686	63.4642	1.65622e-15	1.01186e-14
	Tmem184a	2.10985	-0.249871	11.9817	0.000537561	0.00146166
	Ooep	2.10919	0.0419633	15.7869	7.09582e-05	0.000212849
	Cd27	2.1089	-0.891451	6.74219	0.00941778	0.0215158
	A730020M07Rik	2.10853	1.09857	37.0304	1.16871e-09	5.15215e-09
	Tmem82	2.10746	-0.474085	9.48811	0.00206883	0.00522428
	Il1b	2.1074	0.420598	21.5896	3.38253e-06	1.14918e-05
	Csf3r	2.10724	3.60173	170.723	5.68221e-39	7.45909e-38
	Hvcn1	2.10669	3.66636	176.659	2.89291e-40	3.91569e-39
	Fam24a	2.10561	-1.10915	5.6661	0.0172984	0.0378043
	Ncf1	2.10535	3.85067	195.047	2.86539e-44	4.23462e-43
	Errfi1	2.10473	6.57898	608.016	1.05319e-133	5.10443e-132
	Dbf4	2.10456	2.73036	103.806	2.31568e-24	2.0326e-23
	Junos	2.10309	0.483842	22.57	2.03007e-06	7.02987e-06
	Gpx3	2.09991	4.61073	277.167	4.04112e-62	8.45339e-61
	Ccdc114	2.09908	2.6948	101.258	8.36426e-24	7.17049e-23
	Bambi-ps1	2.09902	0.912343	31.7274	1.78044e-08	7.21822e-08
	Ugt1a6a	2.09665	-0.0579306	14.2712	0.000158395	0.000458375
	Arrdc2	2.0958	4.1992	230.892	4.56795e-52	7.91467e-51
	Dennd3	2.09414	3.24665	138.386	6.40728e-32	7.04886e-31
	Dennd2d	2.09094	1.21199	39.7071	2.96707e-10	1.35608e-09
	I830077J02Rik	2.09023	2.1252	71.4807	2.84999e-17	1.89443e-16
	Dnase1l1	2.08908	1.77194	57.1646	4.05443e-14	2.31074e-13
	Kynu	2.0888	-0.6355	8.15533	0.00429468	0.0103504
	Rara	2.08782	4.85117	302.764	1.1242e-67	2.56048e-66
	Tmem51os1	2.08693	-1.11062	5.56009	0.0183771	0.0399279
	Akna	2.08562	4.15195	223.889	1.5216e-50	2.54852e-49
	Gpr15	2.08506	-0.388071	10.2433	0.0013724	0.00354786
	Cryba4	2.08469	0.638362	24.9628	5.85801e-07	2.13043e-06
	Slc16a3	2.08346	3.17161	131.263	2.30036e-30	2.42661e-29
	Btk	2.08156	1.16369	38.0581	6.90238e-10	3.08484e-09
	Kif23	2.07759	0.898566	30.8341	2.82014e-08	1.12884e-07
	Serpinb6b	2.07744	2.40556	83.6506	6.04896e-20	4.48454e-19
	Sat1	2.07615	6.83025	623.988	3.77816e-137	1.89454e-135
	Pglyrp1	2.07565	2.27778	77.6703	1.24334e-18	8.71152e-18
	E030022I16Rik	2.0671	1.32949	42.4604	7.25882e-11	3.4602e-10
	Ugt1a2	2.06643	-0.508522	8.87834	0.00288668	0.00714157
	Zyx	2.06632	6.43555	566.834	8.12086e-125	3.58322e-123
	Reep4	2.06453	1.98563	64.2024	1.13898e-15	7.02302e-15
	Podnl1	2.0641	-0.957392	6.23585	0.0125211	0.0280205
	Gpsm3	2.06361	2.76073	102.354	4.81359e-24	4.16136e-23
	Il11	2.06159	-0.779222	7.13039	0.00758047	0.017561
	Galr2	2.05915	0.150212	16.7791	4.20384e-05	0.000129411
	Sec1	2.05906	-0.936188	6.276	0.0122405	0.0274325
	Lag3	2.05856	2.98468	115.575	6.16677e-27	5.83296e-26
	Slc12a1	2.05817	-1.11253	5.40091	0.020129	0.0435039
	Gns	2.05658	7.79837	702.428	4.68328e-154	2.68781e-152
	Ptges	2.05481	3.51055	155.971	9.33398e-36	1.13712e-34
	Ccl17	2.05425	-0.524643	8.66188	0.00325038	0.00797961
	Cd200r3	2.05397	-0.282563	11.0826	0.000871849	0.00231138
	Pkp3	2.05349	1.65745	51.9942	5.61946e-13	3.02419e-12
	A930037H05Rik	2.05248	3.56025	159.99	1.24112e-36	1.54565e-35
	C1qc	2.05214	6.49314	568.985	2.78696e-125	1.24083e-123
	Nr1h3	2.052	2.31437	77.8669	1.12565e-18	7.89591e-18
	Cacna1s	2.05142	0.834748	28.6229	8.81986e-08	3.40313e-07
	Rptoros	2.05133	0.241936	17.9144	2.31344e-05	7.29872e-05
	Cd63	2.05079	5.7979	450.485	1.12449e-99	3.83997e-98
	Atoh8	2.04556	2.01874	64.5718	9.4443e-16	5.84976e-15
	Wdr95	2.04367	-0.525909	8.56478	0.00342833	0.00838304
	Gmip	2.0413	3.42673	147.268	7.38489e-34	8.52031e-33
	Tnn	2.03775	0.146738	16.3985	5.13781e-05	0.000156576
	Mc5r	2.03493	-0.0298932	14.0149	0.00018151	0.000522257
	Rhoc	2.03475	5.11531	327.983	3.80885e-73	9.34972e-72
	Smad6	2.03047	1.86938	57.8194	2.90709e-14	1.66998e-13
	Jchain	2.03007	-0.65734	7.62286	0.00576472	0.0135795
	Nampt	2.0291	7.78572	684.852	2.86387e-150	1.60253e-148
	Olfr1198	2.02725	-0.982102	5.93473	0.0148477	0.0328053
	Arr3	2.02672	-0.422314	9.42334	0.00214319	0.00540317
	Clic4	2.02634	8.68974	770.761	9.09257e-169	5.71092e-167
	Pim3	2.02576	6.08664	497.247	8.71333e-110	3.38911e-108
	Plekhf2	2.02448	4.72661	273.682	2.30693e-61	4.74511e-60
	Abca13	2.02315	0.277112	18.0957	2.10338e-05	6.66159e-05
	Rel	2.02103	4.4345	241.452	2.31384e-54	4.20746e-53
	Crip1	2.02057	2.93922	109.393	1.3871e-25	1.25882e-24
	Pp2d1	2.02039	1.02615	32.7012	1.07884e-08	4.4429e-08
	Id1	2.01834	4.35026	232.385	2.16318e-52	3.7746e-51
	Clec14a	2.01758	3.43046	144.809	2.54078e-33	2.90286e-32
	Plat	2.01572	6.77281	587.73	2.50852e-129	1.17419e-127
	Tpm3-rs7	2.01529	3.40458	142.404	8.50433e-33	9.61365e-32
	Stamos	2.01432	-0.3255	10.3168	0.00131883	0.00341872
	Tusc5	2.01353	0.0537114	14.8063	0.000119238	0.000349746
	Itga2b	2.01254	1.18834	36.6869	1.39377e-09	6.11365e-09
	Serpinb9	2.01217	4.79311	278.21	2.39902e-62	5.02263e-61
	Tnfsf13b	2.01192	2.41544	79.8613	4.1062e-19	2.95093e-18
	Cyp2e1	2.01036	-0.325822	10.2745	0.0013494	0.00349208
	Olfr984	2.00921	-0.821799	6.62812	0.0100401	0.0228146
	Arhgap25	2.00742	3.64283	161.216	6.70809e-37	8.42223e-36
	Il15	2.00673	1.70369	51.4668	7.35e-13	3.93059e-12
	Cd72	2.00477	5.1398	323.52	3.53663e-72	8.55358e-71
	Tgfb1	2.00458	3.12268	119.685	7.79085e-28	7.58776e-27
	Tbxas1	2.00399	2.81749	100.859	1.02288e-23	8.73997e-23
	H2-T-ps	2.00319	0.0321224	14.4528	0.000143832	0.000418445
	Myh9	2.00312	8.15534	703.326	2.99917e-154	1.72529e-152
	Csf2ra	2.00068	4.17181	210.987	9.73738e-48	1.54873e-46
	Mbnl3	2.00005	1.34592	40.6997	1.78556e-10	8.30575e-10
	Rasl11a	1.99644	3.43798	142.831	6.86327e-33	7.76922e-32
	C1qa	1.99475	6.58785	555.624	2.13648e-122	9.31014e-121
	Sap30	1.99419	3.67966	162.626	3.30567e-37	4.18022e-36
	Rhbdf1	1.99321	4.00043	192.627	9.63654e-44	1.40808e-42
	Klhl30	1.99318	-0.842236	6.45383	0.0110734	0.025008
	Cdh5	1.99255	4.62114	255.042	2.57882e-57	4.95267e-56
	Srarp	1.99173	0.877623	28.3036	1.04004e-07	3.99606e-07
	Npas4	1.98638	4.37069	228.142	1.80984e-51	3.0923e-50
	Metrnl	1.98529	3.64318	158.365	2.80579e-36	3.46968e-35
	E230001N04Rik	1.98412	1.11178	33.9655	5.63301e-09	2.3635e-08
	Plp2	1.98272	1.78896	53.0089	3.35332e-13	1.82781e-12
	Rnd3	1.98216	6.05793	474.142	8.60903e-105	3.13091e-103
	Phactr4	1.98191	4.64142	254.933	2.72397e-57	5.22734e-56
	Plagl2	1.98077	4.2279	213.13	3.32801e-48	5.3485e-47
	Rhog	1.98077	5.19873	325.715	1.18187e-72	2.88108e-71
	Slc25a43	1.98023	-0.470857	8.65827	0.00325681	0.00799301
	Ly6d	1.98	-0.579455	7.77876	0.00528776	0.0125521
	Cyth4	1.97928	4.64652	254.841	2.85105e-57	5.46271e-56
	Spata19	1.97784	-0.57995	7.76015	0.00534251	0.0126705
	Wdfy4	1.9774	3.67845	160.266	1.08076e-36	1.34936e-35
	Syngr2	1.97644	4.4812	237.289	1.85829e-53	3.32266e-52
	Mcl1	1.97378	7.77487	651.255	4.98788e-143	2.641e-141
	Stac3	1.97359	0.0174675	13.8956	0.000193394	0.00055425
	C130050O18Rik	1.97285	-0.0591206	12.9139	0.000326358	0.000912268
	Col9a1	1.97272	0.862454	27.5217	1.55772e-07	5.9095e-07
	Cdkn2b	1.97269	0.382032	18.8354	1.42689e-05	4.58875e-05
	Cd79b	1.97234	-0.59608	7.65899	0.00565042	0.0133307
	Rps11-ps1	1.97173	-0.864895	6.24286	0.0124717	0.0279252
	Slc8b1	1.97105	3.84354	174.286	9.50889e-40	1.27516e-38
	Parvg	1.97079	3.36841	134.408	4.73235e-31	5.09022e-30
	Itpr3	1.96782	3.64763	156.367	7.65091e-36	9.36247e-35
	Rnd1	1.96633	5.50053	368.542	6.16172e-82	1.72395e-80
	Mafb	1.96573	4.63775	251.017	1.93115e-56	3.63787e-55
	Arhgap28	1.96544	1.28672	37.9382	7.33963e-10	3.27312e-09
	Cela1	1.96375	1.86288	54.4818	1.58535e-13	8.78723e-13
	S100a10	1.96134	5.80544	418.825	7.96874e-93	2.51536e-91
	Galnt6	1.96121	5.58425	380.52	1.56654e-84	4.48487e-83
	Sfrp4	1.96071	1.34008	39.2941	3.66539e-10	1.66689e-09
	Rab11fip1	1.95835	3.00257	107.552	3.50714e-25	3.1457e-24
	Ankrd66	1.95721	0.00485028	13.553	0.000232091	0.00065833
	Slc26a3	1.95371	-0.734575	6.80003	0.00911746	0.0208761
	Lpar5	1.95283	-0.474236	8.39919	0.00375498	0.0091337
	Msln	1.95078	1.17636	34.5646	4.14105e-09	1.75606e-08
	Mfsd2a	1.95001	5.45085	355.453	4.22628e-79	1.13846e-77
	Ankmy1	1.94902	0.537258	20.7929	5.12556e-06	1.71276e-05
	Pgf	1.94884	2.81832	96.3743	9.81894e-23	8.10977e-22
	Cflar	1.94619	6.42054	509.071	2.42696e-112	9.62224e-111
	P2ry6	1.94577	2.01404	59.3864	1.31171e-14	7.6421e-14
	Trim5	1.94268	0.831714	26.1965	3.09153e-07	1.14806e-06
	Gtf2a1l	1.94208	-1.033	5.29344	0.0214087	0.0460432
	Lgals8	1.94065	6.22102	479.683	5.45674e-106	2.01727e-104
	Ildr1	1.94032	0.835691	26.1997	3.0864e-07	1.14633e-06
	Kif14	1.93969	0.475395	19.6932	9.10555e-06	2.97964e-05
	Traf1	1.9364	2.48275	78.0282	1.03746e-18	7.29395e-18
	Vasn	1.93549	4.47265	228.204	1.75454e-51	3.00407e-50
	Cd37	1.9345	1.98733	57.7759	2.972e-14	1.70687e-13
	Bach1	1.9318	5.90824	426.211	2.00868e-94	6.49025e-93
	Sap30bpos	1.92964	0.735106	23.8284	1.05535e-06	3.75446e-06
	Ccr9	1.92909	0.135878	14.873	0.000115095	0.000338197
	Klf10	1.92778	6.06029	452.347	4.44794e-100	1.53379e-98
	Adora3	1.92483	1.19212	34.2048	4.98146e-09	2.10086e-08
	Btg3	1.92439	3.9418	176.292	3.4772e-40	4.6988e-39
	Cd6	1.91982	1.75667	49.3984	2.10718e-12	1.10057e-11
	Klhl40	1.91971	3.11576	110.971	6.26473e-26	5.76182e-25
	Olfr1178	1.9183	-0.618268	7.17097	0.00741091	0.0172006
	Slc39a14	1.91727	6.27855	477.18	1.89707e-105	6.94024e-104
	Ubald2	1.91534	4.85858	262.66	5.70986e-59	1.12376e-57
	Slc7a7	1.91441	2.22869	66.1189	4.3104e-16	2.71354e-15
	Prss30	1.9142	-0.738553	6.51571	0.0106945	0.0242013
	Wasf2	1.91336	5.95222	426.909	1.41846e-94	4.60131e-93
	Esm1	1.91242	-0.508173	7.84036	0.00511057	0.0121549
	Col4a3	1.90998	1.94414	55.0089	1.21268e-13	6.7581e-13
	Col16a1	1.90939	4.33907	210.691	1.12961e-47	1.79433e-46
	Sytl1	1.90879	-0.0535536	12.3901	0.000431884	0.00118942
	Duox1	1.90877	2.05643	59.1696	1.46431e-14	8.503e-14
	Tbx21	1.90835	0.502541	19.5924	9.59853e-06	3.13304e-05
	Npc1l1	1.90672	0.50896	19.6242	9.44045e-06	3.0839e-05
	Stk40	1.90574	5.66189	374.729	2.81462e-83	8.00218e-82
	B530045E10Rik	1.90511	-0.29627	9.68212	0.00186141	0.00473009
	Uhrf1	1.90405	2.33961	69.8908	6.37552e-17	4.17256e-16
	Rhov	1.90085	3.38785	127.973	1.20381e-29	1.24482e-28
	Baat	1.89784	-0.776855	6.28284	0.0121934	0.0273318
	Mmp14	1.89738	5.6591	371.384	1.49247e-82	4.19955e-81
	Yy2	1.89619	1.4791	40.76	1.73137e-10	8.05669e-10
	Vamp8	1.89377	4.43963	216.912	5.00679e-49	8.15831e-48
	Mfsd2b	1.89284	0.500116	19.2542	1.14576e-05	3.71573e-05
	Zbtb2	1.89111	4.76554	247.649	1.04131e-55	1.9408e-54
	Renbp	1.8907	2.24771	65.4606	6.018e-16	3.76064e-15
	Rbms1	1.89045	5.67584	371.713	1.2668e-82	3.56863e-81
	Fbxw17	1.88881	3.70551	150.618	1.3731e-34	1.62534e-33
	Cfp	1.88813	2.24744	65.2896	6.56281e-16	4.09589e-15
	Rbm38	1.88804	1.6806	45.9455	1.22501e-11	6.14652e-11
	H3f3b	1.8877	8.84141	692.669	5.9252e-152	3.34597e-150
	Ccnl1	1.88583	6.42422	482.393	1.41588e-106	5.28988e-105
	D930015M05Rik	1.88557	0.477829	18.8883	1.38783e-05	4.46781e-05
	Clec1a	1.8847	1.80179	49.1377	2.40643e-12	1.25394e-11
	Casq1	1.8824	1.10908	31.0673	2.50105e-08	1.00471e-07
	Gla	1.88071	5.20445	298.884	7.81213e-67	1.75977e-65
	Nek5	1.8807	0.877057	25.7586	3.87842e-07	1.42822e-06
	Gpr160	1.87955	1.37527	37.4979	9.19705e-10	4.07194e-09
	D730045A05Rik	1.87788	-0.149396	10.98	0.000921428	0.00243548
	Uaca	1.87773	4.50682	219.928	1.10581e-49	1.8175e-48
	Tirap	1.87668	2.97436	98.6933	3.04875e-23	2.57066e-22
	Cd200r1	1.87583	0.0905424	13.6701	0.000218053	0.000620728
	Map3k14	1.875	3.65283	144.607	2.8122e-33	3.20998e-32
	AW011738	1.87466	3.69368	147.787	5.69058e-34	6.60886e-33
	Usp46os2	1.87433	0.522362	19.3377	1.09678e-05	3.56392e-05
	Cfap53	1.873	0.779478	23.5912	1.19373e-06	4.22342e-06
	Espnl	1.87204	0.0993182	13.692	0.000215525	0.000614102
	AU040972	1.8707	-0.32657	9.12151	0.00252708	0.00631091
	Jak3	1.86894	2.81056	89.4694	3.20155e-21	2.49447e-20
	Bid	1.86815	4.34317	203.419	4.31662e-46	6.63418e-45
	Alpk1	1.86487	3.3021	118.007	1.81221e-27	1.74701e-26
	Cyyr1	1.86193	2.92333	94.7114	2.27193e-22	1.84855e-21
	Fam60a	1.86191	2.93292	95.206	1.77024e-22	1.44946e-21
	Itga2	1.85975	1.70282	45.4273	1.59573e-11	7.96282e-11
	Cenpa	1.85861	1.19001	32.3521	1.29104e-08	5.29601e-08
	Ackr3	1.85858	3.91805	164.194	1.50432e-37	1.92006e-36
	Rbks	1.85528	1.98606	53.8339	2.20406e-13	1.21292e-12
	Hoxb4	1.85462	0.0876245	13.3382	0.00026023	0.000735099
	Alkal2	1.85442	0.40249	17.3288	3.14743e-05	9.79805e-05
	A530046M15Rik	1.85276	-0.544543	7.14763	0.00750795	0.0174078
	Hdc	1.85115	3.16212	107.282	4.01699e-25	3.59644e-24
	Lgals1	1.85056	5.07225	273.406	2.64833e-61	5.43824e-60
	Prrx2	1.84898	-0.529292	7.20714	0.00726303	0.0168844
	B930086L07Rik	1.84778	1.34713	35.7769	2.2227e-09	9.60695e-09
	Endod1	1.84628	8.24455	615.206	2.96202e-135	1.45275e-133
	Atp1a4	1.84501	0.40157	17.1445	3.46791e-05	0.000107644
	Zap70	1.84423	1.51017	39.7909	2.84249e-10	1.30035e-09
	Ly96	1.84333	0.805953	23.4708	1.27081e-06	4.4826e-06
	Kif18b	1.8417	-0.44096	7.88368	0.00498959	0.0118867
	Lrrc18	1.84108	0.712401	21.6265	3.31809e-06	1.12869e-05
	Spata13	1.84006	6.12272	425.309	3.14721e-94	1.01027e-92
	Etv6	1.84002	5.84423	381.154	1.14208e-84	3.28112e-83
	St14	1.83783	1.89245	49.7871	1.72868e-12	9.07891e-12
	Ftl1-ps1	1.83548	1.33613	35.1283	3.10045e-09	1.32759e-08
	Bin3	1.83459	3.94213	162.632	3.29511e-37	4.16901e-36
	Atp10d	1.83427	2.56385	74.968	4.87827e-18	3.34749e-17
	Sco1	1.83417	4.76018	234.505	7.48622e-53	1.31562e-51
	Aim2	1.83414	2.91171	91.7214	1.02724e-21	8.13764e-21
	Casp16-ps	1.83358	1.52905	39.8761	2.72123e-10	1.24766e-09
	Sla	1.83338	5.00201	260.433	1.73915e-58	3.39569e-57
	Phxr4	1.83265	-0.265513	9.3896	0.00218298	0.005499
	Tec	1.83248	2.52267	72.9771	1.33613e-17	9.01282e-17
	Spata5l1	1.83213	1.92988	50.7768	1.04434e-12	5.54631e-12
	Lhx4	1.83097	-0.178465	10.2209	0.00138917	0.00358932
	Tsc22d3	1.8295	7.78332	569.396	2.27256e-125	1.01547e-123
	Slmapos2	1.82946	1.33194	34.8278	3.61753e-09	1.54069e-08
	Skor1	1.82899	1.44584	37.6135	8.6679e-10	3.84596e-09
	Rad21l	1.82862	-0.563301	6.88853	0.00867684	0.0199414
	Efhb	1.82652	1.3929	36.1826	1.8051e-09	7.85634e-09
	Pappa	1.82579	3.86369	154.865	1.62648e-35	1.97366e-34
	A430027C01Rik	1.82544	0.601388	19.5415	9.85754e-06	3.21546e-05
	Sds	1.82311	-0.82082	5.66848	0.0172749	0.0377598
	Armcx6	1.82222	3.43111	122.176	2.22363e-28	2.20758e-27
	Ptbp1	1.82203	5.79529	366.96	1.35634e-81	3.78193e-80
	Iltifb	1.82055	2.57885	74.7002	5.58637e-18	3.83019e-17
	Gab2	1.82026	6.3694	446.584	7.84778e-99	2.65412e-97
	Scin	1.81798	-0.109441	10.8096	0.00101023	0.00265706
	Ecscr	1.81782	2.83366	86.4994	1.43445e-20	1.08904e-19
	Bcl2l11	1.81653	3.86308	153.412	3.37396e-35	4.05617e-34
	Fam129a	1.81593	3.41065	120.043	6.50342e-28	6.35652e-27
	Cfap43	1.8155	3.30808	113.157	2.08323e-26	1.94506e-25
	Cers3	1.81501	-0.192159	9.94254	0.00161567	0.00413765
	Acvrl1	1.81288	4.17129	178.629	1.07689e-40	1.47382e-39
	Hpn	1.81252	0.244684	14.7257	0.000124446	0.000364458
	Bhlha15	1.81203	-0.120951	10.6496	0.00110146	0.00288164
	Lyl1	1.81194	1.43358	36.7138	1.37466e-09	6.03201e-09
	Mt1	1.80929	8.80189	638.224	3.21592e-140	1.64957e-138
	Trim16	1.80885	2.03749	53.3853	2.76895e-13	1.51398e-12
	Tor1aip2	1.80746	7.20483	515.994	7.7463e-114	3.13687e-112
	Mir300	1.80664	-0.841985	5.50567	0.0189576	0.0411092
	Fap	1.80382	2.88365	87.799	7.44139e-21	5.7183e-20
	Mall	1.8009	-0.715104	6.03111	0.0140582	0.0312163
	Plcg2	1.8007	3.70032	138.492	6.07393e-32	6.6911e-31
[truncated: 2,903 more rows]
